# Supplementary material for: Long-Read Sequencing Reveals Rapid Evolution of Immunity- and Cancer-Related Genes in Bats
Source: Genome Biol Evol. 2023 Sep 20;15(9):evad148. doi: 10.1093/gbe/evad148 (PMC10510315; doi:10.1093/gbe/evad148)
Supplement: evad148_Supplementary_Data [file evad148_supplementary_data.zip]

Archive with 3 entries (3 files):
- Supplementary_Tables.xlsx
- Supplementary material legends.docx
- Supplementary_Figures.pdf
