# Supplementary material for: Long-Read Sequencing Reveals Rapid Evolution of Immunity- and Cancer-Related Genes in Bats
Source: Genome Biol Evol. 2023 Sep 20;15(9):evad148. doi: 10.1093/gbe/evad148 (PMC10510315; doi:10.1093/gbe/evad148)
Supplement: evad148_Supplementary_Data [file evad148_supplementary_data.zip › Supplementary_Tables.xlsx]

## Sheet: S1
Table S1. GenBank assemblies for the taxonomic order Chiroptera (bats). List generated on 4th April 2021 and updated on 29th November 2022 to include Phyllostomus hastatus and Desmodus rotundus (GCA_022682495.1).
Species	Common name	Assembly	Size (Mbp)	N50 (kb)
Aeorestes cinereus	hoary bat	GCA_011751065.1	2149	121
Aeorestes cinereus	hoary bat	GCA_011751095.1	2118	121
Anoura caudifer	tailed tailless bat	GCA_004027475.1	2207	143
Antrozous pallidus	pallid bat	GCA_007922775.1	2597	13
Artibeus jamaicensis	Jamaican fruit-eating bat	GCF_014825515.1	2208	375
Artibeus jamaicensis	Jamaican fruit-eating bat	GCA_004027435.1	2425	32
Artibeus jamaicensis	Jamaican fruit-eating bat	GCA_014825515.1	2208	375
Carollia perspicillata	Seba's short-tailed bat	GCA_004027735.1	2689	10
Craseonycteris thonglongyai	hog-nosed bat	GCA_004027555.1	2272	23
Cynopterus brachyotis	lesser short-nosed fruit bat	GCA_009793145.1	1759	17
Desmodus rotundus	common vampire bat	GCF_002940915.1	2064	80
Desmodus rotundus	common vampire bat	GCA_002940915.2	2064	80
Desmodus rotundus	common vampire bat	GCA_022682495.1	2113	6762
Eidolon helvum	straw-colored fruit bat	GCA_000465285.1	1838	13
Eonycteris spelaea	lesser dawn bat	GCA_003508835.1	1967	8003
Eptesicus fuscus	big brown bat	GCF_000308155.1	2027	21
Eptesicus fuscus	big brown bat	GCA_000308155.1	2027	21
Hipposideros armiger	great roundleaf bat	GCF_001890085.1	2237	40
Hipposideros armiger	great roundleaf bat	GCA_001890085.1	2237	40
Hipposideros galeritus	Cantor's roundleaf bat	GCA_004027415.1	2441	34
Lasiurus borealis	red bat	GCA_004026805.1	2858	35
Macroglossus sobrinus	NA	GCA_004027375.1	1898	338
Macrotus californicus	California big-eared bat	GCA_007922815.1	2161	16
Megaderma lyra	Indian false vampire	GCA_004026885.1	2621	72
Megaderma lyra	Indian false vampire	GCA_000465345.1	1736	7
Micronycteris hirsuta	NA	GCA_004026765.1	2315	63
Miniopterus natalensis	NA	GCF_001595765.1	1803	30
Miniopterus natalensis	NA	GCA_001595765.1	1803	30
Miniopterus schreibersii	Schreibers' long-fingered bat	GCA_004026525.1	1776	83
Molossus molossus	Pallas's mastiff bat	GCF_014108415.1	2316	22175
Molossus molossus	Pallas's mastiff bat	GCA_014108415.1	2316	22175
Mormoops blainvillei	Antillean ghost-faced bat	GCA_004026545.1	2112	143
Murina aurata feae	NA	GCA_004026665.1	2332	23
Myotis brandtii	Brandt's bat	GCF_000412655.1	2107	23
Myotis brandtii	Brandt's bat	GCA_000412655.1	2107	23
Myotis davidii	NA	GCF_000327345.1	2060	15
Myotis davidii	NA	GCA_000327345.1	2060	15
Myotis lucifugus	little brown bat	GCF_000147115.1	2035	64
Myotis lucifugus	little brown bat	GCA_000147115.1	2035	64
Myotis myotis	NA	GCF_014108235.1	2003	12511
Myotis myotis	NA	GCA_004026985.1	2294	19
Myotis myotis	NA	GCA_014108235.1	2003	12511
Noctilio leporinus	greater bulldog bat	GCA_004026585.1	2099	136
Nycticeius humeralis	evening bat	GCA_007922795.1	2780	14
Phyllostomus discolor	pale spear-nosed bat	GCF_004126475.2	2109	6893
Phyllostomus discolor	pale spear-nosed bat	GCF_004126475.1	2118	6893
Phyllostomus discolor	pale spear-nosed bat	GCA_004115245.2	2052	932
Phyllostomus discolor	pale spear-nosed bat	GCA_004126475.3	2109	6893
Phyllostomus discolor	pale spear-nosed bat	GCA_014049915.1	2095	15509
Phyllostomus hastatus	greater spear-nosed bat	GCA_019186645.2	2089	39158
Pipistrellus kuhlii	Kuhl's pipistrelle	GCF_014108245.1	1776	10592
Pipistrellus kuhlii	Kuhl's pipistrelle	GCA_014108245.1	1776	10592
Pipistrellus pipistrellus	common pipistrelle	GCA_903992545.1	1763	4447
Pipistrellus pipistrellus	common pipistrelle	GCA_004026625.1	2091	27
Pipistrellus pipistrellus	common pipistrelle	GCA_903992515.1	1580	230
Pteronotus parnellii	Parnell's mustached bat	GCA_000465405.1	1960	10
Pteropus alecto	black flying fox	GCF_000325575.1	1986	32
Pteropus alecto	black flying fox	GCA_000325575.1	1986	32
Pteropus giganteus	Indian flying fox	GCF_902729225.1	1985	256
Pteropus giganteus	Indian flying fox	GCA_902729225.1	1985	256
Pteropus pselaphon	Bonin flying fox	GCA_014363405.1	1933	395
Pteropus vampyrus	large flying fox	GCF_000151845.1	2198	22
Pteropus vampyrus	large flying fox	GCA_000151845.2	2198	22
Rhinolophus ferrumequinum	greater horseshoe bat	GCF_004115265.1	2076	31900
Rhinolophus ferrumequinum	greater horseshoe bat	GCA_004115265.3	2076	31900
Rhinolophus ferrumequinum	greater horseshoe bat	GCA_000465495.1	1926	12
Rhinolophus ferrumequinum	greater horseshoe bat	GCA_004115265.2	2076	31900
Rhinolophus ferrumequinum	greater horseshoe bat	GCA_004115295.1	1515	301
Rhinolophus ferrumequinum	greater horseshoe bat	GCA_007922735.1	2184	127
Rhinolophus ferrumequinum	greater horseshoe bat	GCA_014108255.1	2073	21750
Rousettus aegyptiacus	Egyptian rousette	GCF_014176215.1	1894	21999
Rousettus aegyptiacus	Egyptian rousette	GCF_001466805.2	1910	1489
Rousettus aegyptiacus	Egyptian rousette	GCA_001466805.2	1910	1489
Rousettus aegyptiacus	Egyptian rousette	GCA_004024865.1	1972	100
Rousettus aegyptiacus	Egyptian rousette	GCA_014176215.1	1894	21999
Rousettus aegyptiacus	Egyptian rousette	GCA_015472805.1	1899	121
Rousettus leschenaultii	Leschenault's rousette	GCA_015472975.1	1918	40
Sturnira hondurensis	NA	GCA_014824575.2	2097	2136
Tadarida brasiliensis	Brazilian free-tailed bat	GCA_004025005.1	2710	23
Tonatia saurophila	stripe-headed round-eared bat	GCA_004024845.1	2106	142

## Sheet: S2
Table S2. Comparison of assembly statistics of the unscaffolded genomes of Artibeus jamaicensis and Pteronotus mesoamericanus with five scaffolded bat genomes assembled using a range of technologies.
Technology	Illumina		Illumina+ HiC	Illumina + PacBio	PacBio + HiC+BioNano	ONT
Species	Leptonycteris yerbabuenae	Artibeus jamaicensis	Desmodus rotundus	Rousettus aegyptiacus	Phyllostomus discolor	Artibeus jamaicensis	Pteronotus mesoamericanus
# Scaffolds (Scaf)	34419	56704	29801	2490	141	-	-
# Contigs (Ctg)	121525	67633	84109	3049	964	1086	3238
Scaf Mb	2054	2208	2064	1910	2118	-	-
Ctg Mb	2049	2183	2018	1910	2095	2037	2100
Gap %	0.22	1.13	2.23	0.03	1.08	0	0.01
Scaf N50	14.74	2.589	26.87	2.01	110.24	-	-
Scaf L50	38	219	26	297	6	6	6
Ctg N50	0.04	0.74	0.08	1.49	6.89	29.04	28.29
Ctg L50	16248	1580	6951	393	94	22	22
Scaf N90	0.48	0.32	9.95	0.55	31.41	-	-
Scaf L90	276	1104	73	978	16	-	-
Ctg N90	0.01	0.06	0.02	0.4	1.26	5.13	3.99
Ctg L90	57040	6847	27361	1312	351	89	99
Scaf max	70.82	22.14	73.32	9	210.69	-	-
Ctg max	0.35	4.57	0.76	7.81	24.91	82.6	100.93
GC avg	0.42	0.42	0.42	0.4	0.42	0.41	0.42
GC std	0.08	0.08	0.09	0.07	0.08	0.12	0.08
Reference	ref. 1	ref. 2	ref. 3	ref. 4	ref. 5	This study	This study
Ref. 1	Gutiérrez-Guerrero, et al., Genomic consequences of dietary diversification and parallel evolution due to nectarivory in leaf-nosed bats. GigaScience, Volume 9, Issue 6, June 2020, giaa059, https://doi.org/10.1093/gigascience/giaa059
Ref. 2	Wang et al., Molecular adaptation and convergent evolution of frugivory in Old World and neotropical fruit bats. Molecular Ecology 29.22 (2020): 4366-4381. https://doi.org/10.1111/mec.15542
Ref. 3	Zepeda Mendoza et al., Hologenomic adaptations underlying the evolution of sanguivory in the common vampire bat. Nature Ecology & Evolution 2, 659–668 (2018). https://doi.org/10.1038/s41559-018-0476-8
Ref. 4	Pavlovich et al. The Egyptian rousette genome reveals unexpected features of bat antiviral immunity. Cell 173.5 (2018): 1098-1110.
Ref. 5	Jebb et al. Six reference-quality genomes reveal evolution of bat adaptations. Nature 583, 578–584 (2020). https://doi.org/10.1038/s41586-020-2486-3

## Sheet: S3
Table S3. Recently diverged repetitive elements in the genomes of five noctilionid bats and the related bat Myotis myotis. Repeats were detected and Kimura divergence from the consensus was calculated using RepeatMasker with a custom bat repeat database (available from http://compgen.cshl.edu/bat/).
Species	Repeat element	Number of repeats	Total repeat sequence (bp)	Mean % Kimura divergence from consensus	Mean alignment length	Mean proportion aligned to consensus repeat	Repeat length (bp)
A. jamaicensis	Ves2_Drot#SINE/Ves	6330	1352821	6.08796	213.716	0.976258	219
A. jamaicensis	jam_rnd-6_family-4086#DNA/Harbinger	762	1226197	4.55789	1609.18	0.808635	1989
A. jamaicensis	jam_rnd-4_family-6#DNA/Harbinger	2354	586758	5.13828	249.26	0.617201	404
A. jamaicensis	nhAT1_Drot#DNA/hAT	1607	347444	5.72957	216.207	0.6685	324
A. jamaicensis	nMar3_pDis#DNA/TcMariner	948	207294	5.45361	218.665	0.984525	222
A. jamaicensis	jam_rnd-5_family-1124#LINE/L1	108	183824	4.92537	1702.07	0.869815	1956
A. jamaicensis	jam_rnd-5_family-216#LTR/ERV	202	172424	3.08965	853.584	0.966683	884
A. jamaicensis	jam_rnd-4_family-196#LTR/ERV	216	165945	6.57537	768.264	0.946296	813
A. jamaicensis	jam_rnd-5_family-171#DNA/hAT	154	131937	5.00279	856.734	0.810714	1054
A. jamaicensis	jam_rnd-5_family-1477#LINE/L1	60	131514	5.40167	2191.9	0.784833	2794
A. jamaicensis	nMar7_Ppar#DNA/TcMariner	552	116448	5.90772	210.957	0.986178	214
A. jamaicensis	jam_rnd-3_family-245#LTR/Gypsy	197	112801	2.93025	572.594	0.990508	579
A. jamaicensis	jam_rnd-5_family-1036#LTR/ERV	224	98290	2.92687	438.795	0.957812	459
A. jamaicensis	jam_rnd-5_family-5343#LTR/ERV	235	96473	3.23923	410.523	0.999021	412
A. jamaicensis	jam_rnd-4_family-662#LTR/ERV	262	91358	5.61691	348.695	0.984427	355
A. jamaicensis	jam_rnd-4_family-233#LTR/Copia	211	75525	5.96374	357.938	0.977536	367
A. jamaicensis	Ves22#SINE/Ves	347	73296	6.12614	211.228	0.987406	214
A. jamaicensis	jam_rnd-5_family-1273#LTR/ERV	192	56786	5.07766	295.76	0.978177	303
A. jamaicensis	jam_rnd-6_family-549#LTR/ERV	105	53913	2.40705	513.457	0.702381	729
A. jamaicensis	jam_rnd-6_family-300#LTR/Gypsy	47	52690	3.17766	1121.06	0.847234	1324
A. jamaicensis	jam_rnd-6_family-336#LTR/Gypsy	98	46814	1.64153	477.694	0.98449	486
A. jamaicensis	jam_rnd-4_family-32#LTR/Gypsy	130	43512	3.75962	334.708	0.996077	337
A. jamaicensis	jam_rnd-5_family-4206#LTR/ERV	112	37779	5.44589	337.312	0.899464	375
A. jamaicensis	jam_rnd-4_family-569#LTR/ERV	62	33427	6.10016	539.145	0.842258	639
A. jamaicensis	LTR-6_Drot#LTR/ERVL	70	32460	6.249	463.714	0.962714	483
A. jamaicensis	jam_rnd-5_family-1272#LTR/ERV	76	31843	5.62434	418.987	0.634868	663
A. jamaicensis	MarsTigger3c#DNA/TcMar-Tigger	77	30884	6.01468	401.091	0.656623	611
A. jamaicensis	jam_rnd-5_family-390#SINE/tRNA	46	29931	4.41587	650.674	0.846739	769
A. jamaicensis	jam_rnd-6_family-2027#LTR/ERV	27	28527	1.86259	1056.56	0.87963	1199
A. jamaicensis	jam_rnd-6_family-285#LTR/Gypsy	12	28192	6.10333	2349.33	0.788333	2986
A. jamaicensis	LTR-9_Drot#LTR/ERVL	63	26741	5.79476	424.46	0.852063	499
A. jamaicensis	jam_rnd-3_family-219#LTR/ERV	34	26137	4.90706	768.735	0.975882	790
A. jamaicensis	jam_rnd-6_family-2521#DNA/hAT	12	25407	1.90417	2117.25	0.8675	2441
A. jamaicensis	HAL1-2_Drot#LINE/HAL	17	23882	6.58	1404.82	0.773529	1815
A. jamaicensis	nMar2_pDis#DNA/TcMariner	98	23153	5.91888	236.255	0.957143	247
A. jamaicensis	jam_rnd-6_family-4575#DIRS	8	22403	2.57	2800.38	0.66375	4225
A. jamaicensis	nMar3_Drot#DNA/TcMariner	107	22371	5.46916	209.075	0.981308	213
A. jamaicensis	jam_rnd-6_family-491#LTR/Gypsy	74	22338	4.37297	301.865	0.999189	303
A. jamaicensis	jam_rnd-6_family-302#LTR/Gypsy	45	22187	2.35289	493.044	0.756	652
A. jamaicensis	jam_rnd-6_family-4498#LTR/ERV	54	21923	5.02741	405.981	0.948333	428
A. jamaicensis	LTR2_pDis#LTR/LTR	43	21183	6.3993	492.628	0.972093	507
A. jamaicensis	jam_rnd-6_family-1024#DNA/TcMar	92	20070	1.90815	218.152	0.966848	226
A. jamaicensis	LTR-20_Drot#LTR/ERV1	35	17967	6.56257	513.343	0.950857	541
A. jamaicensis	nhAT561_ML#DNA/hAT	66	17326	6.34894	262.515	0.975	269
A. jamaicensis	nMar2_Drot#DNA/TcMariner	22	16156	6.00409	734.364	0.786818	934
A. jamaicensis	jam_rnd-6_family-286#LTR/Gypsy	20	16124	5.3345	806.2	0.9755	828
A. jamaicensis	nMar9_Ppar#DNA/TcMariner	50	15479	6.2784	309.58	0.9426	328
A. jamaicensis	retrogene_EF1-alpha_Drot#Retrogene/Retrogene	9	15462	6.00778	1718	0.962222	1786
A. jamaicensis	jam_rnd-6_family-282#LINE/L1	12	15382	5.9675	1281.83	0.969167	1325
A. jamaicensis	DNA1__pDis#DNA/DNA	52	15306	6.25365	294.346	0.930769	316
A. jamaicensis	LTR-5_Drot#LTR/LTR	30	15205	5.63333	506.833	0.948	536
A. jamaicensis	jam_rnd-6_family-3291#LINE/L1	10	14869	6.463	1486.9	0.854	1740
A. jamaicensis	jam_rnd-4_family-45#LTR/Gypsy	61	14793	2.05525	242.508	0.997869	244
A. jamaicensis	jam_rnd-5_family-1769#LTR/ERV	12	14637	4.85833	1219.75	0.695	1758
A. jamaicensis	jam_rnd-4_family-36#LTR/ERV	15	12464	6.132	830.933	0.975333	853
A. jamaicensis	jam_rnd-5_family-442#LTR/Gypsy	35	11698	4.92686	334.229	0.904571	370
A. jamaicensis	jam_rnd-5_family-1478#LTR/ERV	6	11555	4.57333	1925.83	0.918333	2098
A. jamaicensis	jam_rnd-5_family-2373#DNA/CACTA	10	10700	4.483	1070	0.856	1250
A. jamaicensis	nMar1_Drot#DNA/TcMariner	20	10597	6.6085	529.85	0.907	584
A. jamaicensis	LINE1-7_Drot#LINE/L1	2	9801	6.595	4900.5	0.685	7167
A. jamaicensis	retrogene_GAPDH_Drot#Retrogene/Retrogene	8	9758	5.11875	1219.75	0.9375	1304
A. jamaicensis	jam_rnd-5_family-1442#LTR/ERV	48	9388	3.22333	195.583	0.98875	197
A. jamaicensis	jam_rnd-6_family-929#LTR/Gypsy	5	8827	4.266	1765.4	0.762	2321
A. jamaicensis	jam_rnd-6_family-4728#LTR/ERV	5	7971	4.796	1594.2	0.934	1709
A. jamaicensis	jam_rnd-6_family-291#LTR/ERV	12	7939	5.12083	661.583	0.980833	675
A. jamaicensis	jam_rnd-4_family-504#LINE/L1	6	7680	6.11333	1280	0.848333	1512
A. jamaicensis	Ves42#SINE/Ves	37	7398	5.87108	199.946	0.986486	203
A. jamaicensis	jam_rnd-6_family-930#DNA/TcMar	23	7314	2.95826	318	1	319
A. jamaicensis	Ves40#SINE/Ves	36	7180	5.92722	199.444	0.983611	203
A. jamaicensis	retrogene_keratin_Drot#Retrogene/Retrogene	5	6993	6.43	1398.6	0.976	1435
A. jamaicensis	nhAT1_Ppar#DNA/hAT	12	6522	6.72833	543.5	0.789167	689
A. jamaicensis	nMar2_Ppar#DNA/TcMariner	24	5786	6.24458	241.083	0.984167	245
A. jamaicensis	retrogene_RPl23a_Drot#Retrogene/Retrogene	10	5264	4.986	526.4	0.971	542
A. jamaicensis	DF0000011#snRNA	21	5174	4.96095	246.381	0.745238	331
A. jamaicensis	jam_rnd-6_family-11069#DNA/Harbinger	20	5154	6.1225	257.7	0.998	259
A. jamaicensis	nMar1_pDis#DNA/TcMariner	17	5071	6.32471	298.294	0.862941	345
A. jamaicensis	jam_rnd-6_family-2196#LINE/L1	3	4884	6.65667	1628	1	1629
A. jamaicensis	jam_rnd-6_family-8405#LTR/ERV	12	4577	3.48417	381.417	0.886667	431
A. jamaicensis	DF0000016#SINE/Alu	20	4481	4.673	224.05	0.6985	320
A. jamaicensis	LINE1-4_Drot#LINE/L1	1	4189	6.87	4189	0.53	7962
A. jamaicensis	Ves41#SINE/Ves	21	4178	6.00048	198.952	0.980476	203
A. jamaicensis	jam_rnd-6_family-13363#LTR/ERV	6	4111	2.87667	685.167	0.941667	728
A. jamaicensis	Unk2_Mlyr#Unknown/Unknown	17	4082	4.17588	240.118	0.972941	247
A. jamaicensis	LTR-13_Drot#LTR/ERV1	4	3558	6.31	889.5	0.9325	956
A. jamaicensis	Ves30#SINE/Ves	16	3196	6.02875	199.75	0.985625	203
A. jamaicensis	retrogene_RPl17_Drot#Retrogene/Retrogene	6	3159	5.79333	526.5	0.811667	648
A. jamaicensis	Ves2B_ML#SINE/tRNA	13	3144	6.26	241.846	0.959231	252
A. jamaicensis	Ves43#SINE/Ves	13	2567	5.95231	197.462	0.974615	203
A. jamaicensis	jam_rnd-6_family-3893#DNA/TcMar	1	2466	6.77	2466	1	2467
A. jamaicensis	Mariner1_Drot#DNA/TcMariner	2	2346	6.69	1173	0.85	1379
A. jamaicensis	LTR2_Ppar#LTR/ERV	4	2313	6.62	578.25	0.6125	947
A. jamaicensis	Unk2_Ppar#Unknown/Unknown	2	2188	6.9	1094	0.57	1921
A. jamaicensis	LTR-10_Drot#LTR/LTR	4	2033	6.445	508.25	0.8425	604
A. jamaicensis	nhAT2_Drot#DNA/hAT	10	1884	5.984	188.4	0.971	194
A. jamaicensis	jam_rnd-6_family-2409#LTR/Gypsy	2	1858	5.97	929	1	930
A. jamaicensis	Ves1_Drot#SINE/Ves	10	1857	6.339	185.7	0.966	192
A. jamaicensis	jam_rnd-6_family-254#LTR/ERV	1	1699	5.11	1699	1	1700
A. jamaicensis	DF0000023#DNA/hAT-Charlie	1	1656	6.98	1656	0.61	2706
A. jamaicensis	(GGAA)n#Simple_repeat/Simple_repeat	9	1626	3.00556	180.667	0.978889	184
A. jamaicensis	Mariner81_RFe#DNA/TcMariner	5	1446	6.044	289.2	0.52	554
A. jamaicensis	(CATCC)n#Simple_repeat/Simple_repeat	8	1440	1.42125	180	0.975	184
A. jamaicensis	jam_rnd-6_family-1125#DNA/TcMar	2	1214	6.125	607	1	608
A. jamaicensis	Mariner1_BT#DNA/TcMar-Mariner	1	1165	6.48	1165	0.91	1281
A. jamaicensis	jam_rnd-6_family-11202#DNA/TcMar	1	1128	5.17	1128	1	1129
A. jamaicensis	TE-5_EL#Unknown/Unknown	1	1075	6.79	1075	1	1077
A. jamaicensis	LTR7_Ppar#LTR/ERV	2	865	6.555	432.5	1.27	341
A. jamaicensis	LTR16_pDis#LTR/LTR	2	851	6.45	425.5	0.985	434
A. jamaicensis	LTR-3_Drot#LTR/LTR	1	799	6.77	799	0.96	834
A. jamaicensis	jam_rnd-6_family-3381#DNA/TcMar	4	744	1.28	186	0.99	187
A. jamaicensis	(CCCTAA)n#Simple_repeat/Simple_repeat	4	721	6.075	180.25	0.98	184
A. jamaicensis	LTR4_Ppar#LTR/ERV	2	658	6.195	329	0.765	430
A. jamaicensis	nhAT206_ML#DNA/hAT	2	552	5.705	276	0.585	470
A. jamaicensis	nMar4_Ppar#DNA/TcMariner	2	510	6.635	255	0.985	259
A. jamaicensis	LTR-11_Drot#LTR/ERV1	1	507	6.3	507	1	509
A. jamaicensis	jam_rnd-6_family-2412#LTR/ERV	1	481	6.67	481	1	482
A. jamaicensis	jam_rnd-3_family-58#DNA/hAT	1	469	6.29	469	0.54	866
A. jamaicensis	meso_rnd-6_family-6559#LTR/ERV	1	414	6.22	414	1	416
A. jamaicensis	(CAGAGA)n#Simple_repeat/Simple_repeat	2	362	1.135	181	0.98	184
A. jamaicensis	(GGAAA)n#Simple_repeat/Simple_repeat	2	362	4.09	181	0.98	184
A. jamaicensis	LTR-22_Drot#LTR/ERVL	1	297	6.79	297	0.62	482
A. jamaicensis	LTR-23_Drot#LTR/LTR	1	274	6.79	274	0.53	517
A. jamaicensis	jam_rnd-6_family-58#LTR/ERV	1	269	4.85	269	0.52	521
A. jamaicensis	nMar4_Drot#DNA/TcMariner	1	258	5.44	258	0.98	262
A. jamaicensis	P7SL_Cpo#SINE/7SL	1	222	6.79	222	0.67	329
A. jamaicensis	Ves3_Drot#SINE/Ves	1	222	6.86	222	0.72	310
A. jamaicensis	meso_rnd-6_family-2703#LTR/Copia	1	217	6.38	217	1	218
A. jamaicensis	DF0001077#snRNA	1	216	5.66	216	1	217
A. jamaicensis	nMar8_Mlyr#DNA/TcMariner	1	213	6.89	213	0.99	215
A. jamaicensis	Ves6#SINE/Ves	1	203	6.67	203	0.95	213
A. jamaicensis	(GAAA)n#Simple_repeat/Simple_repeat	1	181	5.86	181	0.98	184
A. jamaicensis	(TGGA)n#Simple_repeat/Simple_repeat	1	180	5.43	180	0.98	184
A. jamaicensis	(CGG)n#Simple_repeat/Simple_repeat	1	179	5.84	179	0.97	184
A. jamaicensis	jam_rnd-6_family-601#LTR/ERV	1	175	5.66	175	0.99	176
D. rotundus	HAL1-1_Drot#LINE/HAL	2105	3307737	5.27252	1571.37	0.780827	2012
D. rotundus	Ves2_Drot#SINE/Ves	14456	3093925	5.86237	214.024	0.977742	219
D. rotundus	LINE1-1a_Drot#LINE/L1	561	2996148	3.16185	5340.73	0.774563	6897
D. rotundus	HAL1-4_Drot#LINE/HAL	1648	2732252	3.33762	1657.92	0.894248	1856
D. rotundus	LINE1-12_Drot#LINE/L1	206	1099961	5.57718	5339.62	0.704515	7581
D. rotundus	LTR-3_Drot#LTR/LTR	1177	946130	5.2418	803.849	0.964834	834
D. rotundus	nhAT1_Drot#DNA/hAT	3603	779894	5.17996	216.457	0.669448	324
D. rotundus	LTR-2_Drot#LTR/LTR	721	692250	5.35054	960.125	0.790416	1216
D. rotundus	HAL1-2_Drot#LINE/HAL	414	638169	6.35773	1541.47	0.850024	1815
D. rotundus	LINE1-6_Drot#LINE/L1	109	563380	4.70541	5168.62	0.771009	6699
D. rotundus	LINE1-4_Drot#LINE/L1	80	419134	5.976	5239.18	0.657125	7962
D. rotundus	nMar7_Ppar#DNA/TcMariner	1344	283799	5.51857	211.16	0.986935	214
D. rotundus	nMar2_Drot#DNA/TcMariner	347	277011	4.69689	798.303	0.855908	934
D. rotundus	Ves22#SINE/Ves	1281	270628	5.95025	211.263	0.987377	214
D. rotundus	LINE1-7_Drot#LINE/L1	56	268469	6.35804	4794.09	0.66875	7167
D. rotundus	nhAT1_Ppar#DNA/hAT	239	149018	6.51987	623.506	0.906444	689
D. rotundus	ERVK1_Drot#LTR/ERVK	22	147140	5.31	6688.18	0.782273	8555
D. rotundus	nMar1_Drot#DNA/TcMariner	206	112182	6.43039	544.573	0.932476	584
D. rotundus	LTR2_pDis#LTR/LTR	220	109596	5.78473	498.164	0.985636	507
D. rotundus	nMar3_Drot#DNA/TcMariner	514	108124	4.58846	210.358	0.987412	213
D. rotundus	LTR-6_Drot#LTR/ERVL	201	93485	5.75517	465.1	0.965721	483
D. rotundus	DNA1__pDis#DNA/DNA	299	90013	6.01197	301.047	0.950903	316
D. rotundus	HAL1-3_Drot#LINE/HAL	43	83004	6.67465	1930.33	0.745116	2592
D. rotundus	nhAT561_ML#DNA/hAT	289	75369	6.15941	260.792	0.968547	269
D. rotundus	nMar9_Ppar#DNA/TcMariner	227	71413	6.07665	314.595	0.95696	328
D. rotundus	LTR-9_Drot#LTR/ERVL	159	70479	5.37824	443.264	0.889937	499
D. rotundus	LINE1-10_Drot#LINE/L1	14	63156	6.695	4511.14	0.685714	6586
D. rotundus	LTR-20_Drot#LTR/ERV1	120	61661	5.91225	513.842	0.951917	541
D. rotundus	LTR-18_Drot#LTR/LTR	172	59741	2.28076	347.331	0.808605	430
D. rotundus	LTR-4_Drot#LTR/LTR	99	57480	6.41586	580.606	0.970707	599
D. rotundus	Unk2_Ppar#Unknown/Unknown	50	56206	6.5476	1124.12	0.5854	1921
D. rotundus	Mariner1_Drot#DNA/TcMariner	47	54322	6.5966	1155.79	0.837447	1379
D. rotundus	LTR-10_Drot#LTR/LTR	72	41001	6.13292	569.458	0.945139	604
D. rotundus	retrogene_keratin_Drot#Retrogene/Retrogene	29	39505	5.36172	1362.24	0.951034	1435
D. rotundus	retrogene_GAPDH_Drot#Retrogene/Retrogene	28	34477	4.93393	1231.32	0.944643	1304
D. rotundus	LTR-5_Drot#LTR/LTR	64	32615	5.22641	509.609	0.953438	536
D. rotundus	retrogene_EF1-alpha_Drot#Retrogene/Retrogene	20	32575	4.217	1628.75	0.9125	1786
D. rotundus	nMar2_pDis#DNA/TcMariner	122	29230	6.07713	239.59	0.971557	247
D. rotundus	DF0000023#DNA/hAT-Charlie	11	22586	6.52	2053.27	0.76	2706
D. rotundus	LTR-8_Drot#LTR/ERV1	60	19951	5.37367	332.517	0.915667	362
D. rotundus	nMar1_pDis#DNA/TcMariner	63	19816	6.18079	314.54	0.909841	345
D. rotundus	Ves2B_ML#SINE/tRNA	73	18001	6.31959	246.589	0.978767	252
D. rotundus	DF0000011#snRNA	59	14733	4.82203	249.712	0.754237	331
D. rotundus	retrogene_RPl23a_Drot#Retrogene/Retrogene	26	13851	4.97846	532.731	0.983462	542
D. rotundus	retrogene_RPl17_Drot#Retrogene/Retrogene	22	13733	5.66455	624.227	0.964091	648
D. rotundus	nMar2_Ppar#DNA/TcMariner	57	13671	6.04632	239.842	0.979649	245
D. rotundus	LTR2_Ppar#LTR/ERV	22	13155	6.26773	597.955	0.632273	947
D. rotundus	jam_rnd-6_family-1125#DNA/TcMar	20	11259	6.1385	562.95	0.9275	608
D. rotundus	LTR4_Ppar#LTR/ERV	29	11232	6.39793	387.31	0.901034	430
D. rotundus	LTR-13_Drot#LTR/ERV1	11	9980	6.63	907.273	0.950909	956
D. rotundus	meso_rnd-6_family-15725#LTR/Gypsy	8	9769	6.43625	1221.12	0.88125	1385
D. rotundus	Unk2_Mlyr#Unknown/Unknown	38	9213	4.98053	242.447	0.982368	247
D. rotundus	Ves40#SINE/Ves	43	8595	5.7886	199.884	0.986047	203
D. rotundus	LTR7_Ppar#LTR/ERV	21	8519	6.38286	405.667	1.18857	341
D. rotundus	Ves42#SINE/Ves	42	8404	5.44976	200.095	0.987381	203
D. rotundus	Mariner1_BT#DNA/TcMar-Mariner	7	7987	6.74286	1141	0.89	1281
D. rotundus	LTR-11_Drot#LTR/ERV1	16	7679	6.54188	479.938	0.945	509
D. rotundus	LINE1-3_Drot#LINE/L1	2	7129	6.85	3564.5	0.585	6056
D. rotundus	Ves41#SINE/Ves	26	5205	5.56192	200.192	0.988077	203
D. rotundus	Charlie12_Prosim#DNA/hAT-Charlie	3	5047	6.61667	1682.33	0.61	2776
D. rotundus	DF0000016#SINE/Alu	21	4818	4.28714	229.429	0.715238	320
D. rotundus	piggyBac-1_Drot#DNA/piggyBac	2	4596	6.745	2298	0.96	2399
D. rotundus	Ves43#SINE/Ves	21	4185	5.58238	199.286	0.984286	203
D. rotundus	Unknown2_Drot#Unknown/Unknown	6	3889	6.52833	648.167	0.903333	718
D. rotundus	nMar8_Mlyr#DNA/TcMariner	18	3815	6.42444	211.944	0.986111	215
D. rotundus	Ves30#SINE/Ves	19	3801	5.32474	200.053	0.987368	203
D. rotundus	Ves1_Drot#SINE/Ves	20	3737	5.9035	186.85	0.973	192
D. rotundus	LTR6_Ppar#LTR/ERV	6	3574	6.5	595.667	0.821667	726
D. rotundus	nhAT2_Drot#DNA/hAT	16	3062	5.73313	191.375	0.985625	194
D. rotundus	jam_rnd-6_family-2096#LTR/Gypsy	6	2844	6.64167	474	0.991667	478
D. rotundus	meso_rnd-6_family-6559#LTR/ERV	7	2729	6.00571	389.857	0.94	416
D. rotundus	Charlie3_Tarsi#DNA/hAT-Charlie	1	2659	6.95	2659	1	2660
D. rotundus	nhAT206_ML#DNA/hAT	7	2568	6.46714	366.857	0.782857	470
D. rotundus	nhAT5_Mlyr#DNA/hAT	6	2200	5.96333	366.667	0.611667	597
D. rotundus	TE-5_EL#Unknown/Unknown	2	2150	6.5	1075	1	1077
D. rotundus	jam_rnd-5_family-1273#LTR/ERV	7	2058	6.42143	294	0.972857	303
D. rotundus	Mariner81_RFe#DNA/TcMariner	7	2030	6	290	0.522857	554
D. rotundus	LTR16_pDis#LTR/LTR	5	1818	6.346	363.6	0.838	434
D. rotundus	LTR19_pDis#LTR/LTR	3	1186	6.34333	395.333	0.836667	475
D. rotundus	nhAT1_mMol#DNA/hAT	4	1179	6.44	294.75	0.6275	470
D. rotundus	nMar4_Ppar#DNA/TcMariner	5	1177	6.294	235.4	0.91	259
D. rotundus	jam_rnd-4_family-662#LTR/ERV	5	1174	6.49	234.8	0.66	355
D. rotundus	LTR-23_Drot#LTR/LTR	3	1161	6	387	0.75	517
D. rotundus	jam_rnd-4_family-504#LINE/L1	1	1159	6.78	1159	0.77	1512
D. rotundus	jam_rnd-6_family-7085#LTR/Gypsy	2	1138	6.89	569	1	570
D. rotundus	jam_rnd-6_family-11202#DNA/TcMar	1	1128	5.73	1128	1	1129
D. rotundus	LTR13_pDis#LTR/LTR	3	1040	6.75	346.667	0.64	544
D. rotundus	LTR-16_Drot#LTR/LTR	1	894	5.21	894	1	898
D. rotundus	meso_rnd-6_family-1527#LTR/Gypsy	3	869	6.19667	289.667	0.85	341
D. rotundus	LTR6_Rf#LTR/ERV	2	844	5.28	422	0.98	429
D. rotundus	meso_rnd-6_family-1048#LINE/R2	3	719	6.78333	239.667	0.76	315
D. rotundus	Ves3_Drot#SINE/Ves	3	620	6.24667	206.667	0.666667	310
D. rotundus	nMariner-10_EF#DNA/TcMar-Tigger	2	527	6.295	263.5	0.535	492
D. rotundus	Ves2B_ML#SINE/Ves	2	502	6.675	251	1.095	229
D. rotundus	nMar3_Mlyr#DNA/TcMariner	2	498	6.43	249	0.515	487
D. rotundus	LTR5_Ppar#LTR/ERV	1	482	6.92	482	0.54	892
D. rotundus	nMar4_Drot#DNA/TcMariner	2	476	6.485	238	0.905	262
D. rotundus	LTR3_Ppar#LTR/ERV	1	462	6.1	462	0.6	770
D. rotundus	nMar3_pDis#DNA/TcMariner	2	439	5.485	219.5	0.99	222
D. rotundus	LTR-14_Drot#LTR/ERV1	1	395	6.81	395	0.68	580
D. rotundus	Ves6#SINE/Ves	2	387	6.645	193.5	0.91	213
D. rotundus	DNA1-1_Drot#DNA/DNA	2	384	6.58	192	0.98	196
D. rotundus	LTR-22_Drot#LTR/ERVL	1	365	6.59	365	0.76	482
D. rotundus	DF0001001#LTR/ERVL-MaLR	1	362	6.35	362	0.99	365
D. rotundus	Tigger2a_Car#DNA/TcMar-Tigger	1	281	6.86	281	0.82	341
D. rotundus	MER2_PVa#DNA/DNA	1	247	6.8	247	0.65	381
D. rotundus	DF0000767#DNA/TcMar-Tigger	1	242	6.35	242	0.71	339
D. rotundus	DF0000838#DNA/TcMar-Tigger	1	239	6.11	239	0.55	434
D. rotundus	DF0002198#DNA/TcMar-Tigger	1	226	6.91	226	0.67	336
D. rotundus	meso_rnd-6_family-958#LTR/Gypsy	1	220	6.7	220	1	221
D. rotundus	DF0001077#snRNA	1	216	5.62	216	1	217
D. rotundus	(GGAA)n#Simple_repeat/Simple_repeat	1	181	1.7	181	0.98	184
M. myotis	Ves#SINE/tRNA	98215	21442492	4.50754	218.322	0.979721	223
M. myotis	HAL1-1B_ML#LINE/L1	6573	11582308	6.16649	1762.1	0.938686	1879
M. myotis	L1MAB2_ML#LINE/L1	1978	10344405	5.16532	5229.73	0.69816	7500
M. myotis	Ves3_ML#SINE/tRNA	19897	4395474	5.66892	220.911	0.952312	232
M. myotis	nhAT1_ML#DNA/hAT-Charlie	17751	4144489	1.95633	233.479	0.997374	235
M. myotis	nhAT4a_ML#DNA/hAT-Charlie	18062	3807021	2.35624	210.775	0.998531	212
M. myotis	nhAT5a_ML#DNA/hAT-Charlie	11658	3574537	2.47716	306.617	0.988073	311
M. myotis	nhAT6_ML#DNA/hAT-Charlie	16681	3565581	1.51941	213.751	0.99848	215
M. myotis	Helitron13_mMyo#RC/Helitron	3373	2504121	5.73969	742.402	0.661073	1123
M. myotis	HeliBat_N1a_ML#RC/Helitron	2471	2377347	4.12593	962.099	0.820696	1173
M. myotis	nhAT5b_ML#DNA/hAT-Charlie	10568	2342028	2.42089	221.615	0.997763	223
M. myotis	HAL1-1A_ML#LINE/L1	1211	2282871	5.949	1885.11	0.790165	2388
M. myotis	Helitron-27_EF#RC/Helitron	4281	1678903	5.40579	392.175	0.907185	433
M. myotis	HAL1-1E_ML#LINE/L1	1097	1512381	4.561	1378.65	0.619772	2218
M. myotis	Mariner1_ML#DNA/TcMariner	1233	1452569	3.6975	1178.08	0.900024	1310
M. myotis	nhAT3_ML#DNA/hAT-Charlie	6769	1406556	2.33573	207.794	0.998638	209
M. myotis	Ves4_ML#SINE/tRNA	5255	1287574	5.82578	245.019	0.981448	250
M. myotis	Helitron29_mMyo#RC/Helitron	1024	1282305	5.42756	1252.25	0.904336	1386
M. myotis	nhAT37_ML#DNA/hAT	2226	1269662	4.42164	570.378	0.902934	633
M. myotis	nhAT34_ML#DNA/hAT	6002	1260986	2.8617	210.094	0.97624	215
M. myotis	nhAT17_ML#DNA/hAT	5389	1259410	3.13708	233.7	0.977825	239
M. myotis	Helitron-19_EF#RC/Helitron	2432	1058937	5.73882	435.418	0.89685	486
M. myotis	Ves21#SINE/Ves	4412	921158	5.64728	208.785	0.984957	212
M. myotis	ERV2X1A-LTR_ML#LTR/ERVK	1779	919572	5.64442	516.904	0.878915	588
M. myotis	ERV2X1A-I_ML#LTR/ERVK	152	891557	4.32046	5865.51	0.878026	6702
M. myotis	Ves11#SINE/Ves	3953	825867	5.48455	208.922	0.985591	212
M. myotis	HeliBatN3#RC/Helitron	1017	817207	5.89736	803.547	0.764916	1051
M. myotis	MARIN1_ML#DNA/TcMar-Tigger	2665	750233	2.31723	281.513	0.990713	285
M. myotis	Ves37#SINE/Ves	3493	726074	5.63493	207.865	0.985643	211
M. myotis	Helitron21_mMyo#RC/Helitron	632	692708	6.03628	1096.06	0.840775	1303
M. myotis	Helitron3_mMyo#RC/Helitron	462	688450	2.82288	1490.15	0.734134	2031
M. myotis	Tc1_94_ML#DNA/TcMariner	659	686163	2.99164	1041.22	0.848103	1229
M. myotis	HeliBatN2#RC/Helitron	434	675092	3.43419	1555.51	0.704724	2211
M. myotis	LTR1_mMyo#LTR/LTR	374	669772	3.91059	1790.83	0.778529	2301
M. myotis	HeliBat_N1c_ML#RC/Helitron	764	669374	5.55329	876.144	0.742618	1180
M. myotis	Helitron1_mMyo#RC/Helitron	464	657160	5.76267	1416.29	0.786918	1799
M. myotis	nhAT2_730_ML#DNA/hAT	913	656747	1.88398	719.329	0.964852	747
M. myotis	Helitron22_mMyo#RC/Helitron	353	648032	5.42059	1835.78	0.521983	3525
M. myotis	nhAT2_ML#DNA/hAT-Charlie	3064	621711	1.69231	202.908	0.999328	204
M. myotis	LTR2_mMyo#LTR/LTR	213	530797	3.96657	2492	0.622207	4007
M. myotis	BAR1_ML#RC/Helitron	1746	501425	5.40991	287.185	0.930607	309
M. myotis	Mariner3_Ml#DNA/TcMariner	553	490862	2.85922	887.635	0.719892	1232
M. myotis	HAL1-2_ML#LINE/L1	226	472141	6.19699	2089.12	0.793584	2633
M. myotis	hAT-2N2_ML#DNA/hAT-Charlie	2224	453327	1.6713	203.834	0.998925	205
M. myotis	HeliBat_N1b_ML#RC/Helitron	478	452026	5.73508	945.661	0.811297	1166
M. myotis	DNAX5_ML#DNA/TcMar-Tigger	1413	450326	4.17724	318.702	0.955711	334
M. myotis	nHeliBat2a_Psu#RC/Helitron	2081	449559	5.62565	216.03	0.984118	220
M. myotis	nhAT70_ML#DNA/hAT	1210	438493	2.41988	362.391	0.732645	496
M. myotis	Ves3#SINE/Ves	2081	434859	5.5349	208.966	0.985877	212
M. myotis	L1MAB_ML#LINE/L1	88	382248	4.07159	4343.73	0.725682	5985
M. myotis	Myotis_hAT1#DNA/hAT-Charlie	147	379243	1.95374	2579.88	0.883469	2921
M. myotis	ERV1-2_mMyo#LTR/ERV1	47	370013	0.381702	7872.62	0.916809	8590
M. myotis	ERV1-7_mMyo#LTR/ERV1	154	365478	4.1126	2373.23	0.588636	4040
M. myotis	Helitron16_mMyo#RC/Helitron	336	354418	4.44881	1054.82	0.71753	1472
M. myotis	SPIN_NA_1_Et#DNA/hAT-Charlie	1586	352870	2.48641	222.491	0.997175	224
M. myotis	Helitron-9_EF#RC/Helitron	832	348867	5.79026	419.311	0.878954	478
M. myotis	L1-1a_EF#LINE/L1	69	328125	5.59391	4755.43	0.656812	7237
M. myotis	Helitron8_mMyo#RC/Helitron	606	326144	5.54401	538.191	0.899439	599
M. myotis	Helitron-17_EF#RC/Helitron	611	320262	5.97116	524.16	0.881375	595
M. myotis	HAL1-1_mMyo#LINE/HAL	173	319854	5.08445	1848.87	0.710751	2601
M. myotis	LTR163_ML#LTR/ERV	555	312154	3.77204	562.44	0.90445	623
M. myotis	nHeliBat1a_CRa#RC/Helitron	1004	305499	6.15401	304.282	0.837151	364
M. myotis	LTR13A_ML#LTR/ERV1	491	292241	4.75517	595.196	0.939959	634
M. myotis	nhAT_186_ML#DNA/hAT	1308	287511	1.96	219.81	0.98935	222
M. myotis	Helitron18_mMyo#RC/Helitron	397	274852	5.47436	692.322	0.886625	782
M. myotis	Helitron_R25_ML#RC/Helitron	1531	271456	5.07553	177.306	0.985702	180
M. myotis	nTc1_452_ML#DNA/TcMariner	535	268943	2.67007	502.697	0.960841	524
M. myotis	Helitron-37_EF#RC/Helitron	795	259574	5.93834	326.508	0.88078	370
M. myotis	Helitron-3_EF#RC/Helitron	776	256428	5.96575	330.448	0.911147	362
M. myotis	nhAT3_mMyo#DNA/hAT	545	238552	5.13281	437.71	0.90055	487
M. myotis	Helitron5_mMyo#RC/Helitron	115	227186	2.95609	1975.53	0.680087	2897
M. myotis	HELIBAT1#RC/Helitron	50	204681	4.6934	4093.62	0.7732	5296
M. myotis	nhAT_1124_ML#DNA/hAT	192	194266	1.93562	1011.8	0.883854	1147
M. myotis	SPIN_Ml#DNA/hAT-Charlie	75	193523	2.49427	2580.31	0.900533	2867
M. myotis	hAT1_mMyo#DNA/hAT	74	189583	2.00932	2561.93	0.85027	3013
M. myotis	npiggy2_41_ML#DNA/piggyBac	396	187034	5.1221	472.308	0.933586	507
M. myotis	Helitron32_mMyo#RC/Helitron	132	182607	2.90053	1383.39	0.828485	1670
M. myotis	Mariner-84_Hsal#DNA/TcMariner	348	180231	3.21905	517.905	0.886695	585
M. myotis	LTR5_mMyo#LTR/LTR	50	175814	1.4312	3516.28	0.9058	3885
M. myotis	LTR472_ML#LTR/ERV	257	175760	4.0956	683.891	0.851829	803
M. myotis	Helitron12_mMyo#RC/Helitron	98	171362	3.14582	1748.59	0.801837	2181
M. myotis	Ves35#SINE/Ves	788	163889	5.29791	207.981	0.986155	211
M. myotis	Helitron-38_EF#RC/Helitron	542	161338	6.00921	297.672	0.958819	310
M. myotis	Tc2_122_ML#DNA/TcMariner	172	161048	4.70419	936.326	0.923721	1015
M. myotis	npiggy1_mMyo#DNA/piggyBac	691	160537	2.31634	232.326	0.987467	235
M. myotis	nMar91_ML#DNA/TcMariner	428	159716	2.50346	373.168	0.968832	384
M. myotis	LTR167_ML#LTR/ERV	316	158362	3.36734	501.146	0.964652	521
M. myotis	ERV1-3_mMyo#LTR/ERV1	35	158035	3.20314	4515.29	0.792	5702
M. myotis	Helitron-33_EF#RC/Helitron	264	157373	6.42595	596.11	0.605379	986
M. myotis	Helitron-40_EF#RC/Helitron	215	157039	5.8174	730.414	0.75507	968
M. myotis	Helitron-52_EF#RC/Helitron	260	154834	5.91523	595.515	0.767923	775
M. myotis	L1-2a_EF#LINE/L1	35	152006	6.05457	4343.03	0.651429	6672
M. myotis	Helitron-30_EF#RC/Helitron	467	150592	5.33666	322.467	0.974325	330
M. myotis	nhAT171_ML#DNA/hAT	235	136535	2.97562	581	0.827617	703
M. myotis	Helitron10_Myo#RC/Helitron	75	131176	3.6684	1749.01	0.801067	2181
M. myotis	nTc1_950_ML#DNA/TcMariner	141	128990	2.65085	914.823	0.939929	974
M. myotis	Ves38#SINE/Ves	614	126597	5.4941	206.184	0.987199	209
M. myotis	Ves36#SINE/Ves	608	126409	5.19378	207.91	0.985921	211
M. myotis	LTR230_ML#LTR/ERV	223	125357	5.53238	562.139	0.911749	618
M. myotis	hAT-4_ML#DNA/hAT-Charlie	41	123163	2.05317	3003.98	0.768537	3900
M. myotis	LTR16K_ML#LTR/ERVK	250	119101	4.7886	476.404	0.87168	547
M. myotis	LTR6_mMyo#LTR/LTR	108	117752	3.49602	1090.3	0.847778	1287
M. myotis	Helitron7_mMyo#RC/Helitron	88	115116	4.61523	1308.14	0.730114	1794
M. myotis	Helitron19_mMyo#RC/Helitron	213	115050	4.8769	540.141	0.677887	796
M. myotis	ERV1-4_mMyo#LTR/ERV1	25	112121	0.7548	4484.84	0.8076	5554
M. myotis	Helitron-36_EF#RC/Helitron	180	108891	6.26439	604.95	0.820056	738
M. myotis	ERV1-6_mMyo#LTR/ERV1	23	108758	2.26087	4728.61	0.773043	6124
M. myotis	Ves8#SINE/Ves	515	107763	5.61763	209.249	0.986971	212
M. myotis	Ves27#SINE/Ves	504	104770	5.56317	207.877	0.985754	211
M. myotis	ERV1-5_mMyo#LTR/ERV1	27	102842	1.01481	3808.96	0.679259	5610
M. myotis	Ves39#SINE/Ves	494	102655	5.50342	207.804	0.985344	211
M. myotis	npiggy2_345_ML#DNA/piggyBac	298	102598	1.79322	344.289	0.974295	352
M. myotis	nhAT2_525_ML#DNA/hAT	198	102292	2.13843	516.626	0.966768	536
M. myotis	ERV1-1_mMyo#LTR/ERV1	24	102093	1.52458	4253.88	0.752917	5649
M. myotis	LTR16A_ML#LTR/ERVK	245	101601	5.06265	414.698	0.970857	428
M. myotis	Helitron-39A_EF#RC/Helitron	71	100944	5.78606	1421.75	0.863521	1651
M. myotis	Helitron-44_EF#RC/Helitron	84	100926	5.45929	1201.5	0.779286	1543
M. myotis	Helitron7_pKuh#RC/Helitron	239	100113	6.02862	418.883	0.775858	540
M. myotis	Helitron26_mMyo#RC/Helitron	47	99299	3.56681	2112.74	0.841064	2510
M. myotis	Helitron-45_EF#RC/Helitron	335	98305	5.02081	293.448	0.980567	299
M. myotis	DF0001339#DNA/hAT-Charlie	419	93741	4.27943	223.726	0.998353	225
M. myotis	Helitron-50_EF#RC/Helitron	361	93326	5.75853	258.521	0.978061	264
M. myotis	Ves10#SINE/Ves	440	92843	4.03436	211.007	0.985886	214
M. myotis	LTR11B_ML#LTR/ERVK	223	92690	5.50108	415.65	0.91861	453
M. myotis	DNAX1_ML#DNA/hAT-Charlie	451	91705	5.85528	203.337	0.995654	205
M. myotis	nTc2_555_ML#DNA/TcMariner	168	90969	4.75351	541.482	0.953333	569
M. myotis	LTR9D_ML#LTR/ERV1	200	87110	4.83355	435.55	0.9807	445
M. myotis	nhAT561_ML#DNA/hAT	335	87060	6.12173	259.881	0.965104	269
M. myotis	Helitron-42_EF#RC/Helitron	310	85974	5.39439	277.335	0.957613	289
M. myotis	Helitron15_mMyo#RC/Helitron	71	85865	4.4607	1209.37	0.717606	1683
M. myotis	LTR205_ML#LTR/ERV	148	83737	4.60858	565.791	0.838176	674
M. myotis	Helitron-16_EF#RC/Helitron	40	80304	5.15425	2007.6	0.8275	2424
M. myotis	Ves20#SINE/Ves	360	79155	5.88822	219.875	0.972583	226
M. myotis	Helitron-26_EF#RC/Helitron	245	78691	5.38963	321.188	0.748939	429
M. myotis	LTR24A_ML#LTR/ERV1	123	77480	4.46268	629.919	0.953252	661
M. myotis	Helitron-61_EF#RC/Helitron	218	73815	5.87862	338.601	0.711193	476
M. myotis	npiggy165_ML#DNA/piggyBac	259	73770	2.67475	284.826	0.973012	292
M. myotis	Helitron-14_EF#RC/Helitron	121	70517	6.07099	582.785	0.960579	608
M. myotis	npiggy111_ML#DNA/piggyBac	289	68893	3.7328	238.384	0.980242	243
M. myotis	LTR24D2_ML#LTR/ERV1	173	66869	4.61983	386.526	0.946879	409
M. myotis	Helitron20_mMyo#RC/Helitron	108	65995	4.96102	611.065	0.707222	866
M. myotis	LTR129_ML#LTR/ERV	156	63941	5.4534	409.878	0.921603	446
M. myotis	LTR13B_ML#LTR/ERV1	104	62836	6.30221	604.192	0.902596	670
M. myotis	L1-4a_EF#LINE/L1	12	62352	6.57667	5196	0.554167	9379
M. myotis	piggyBac2_ML#DNA/piggyBac	24	59733	2.0025	2488.88	0.928333	2683
M. myotis	hAT-3N1_AC#DNA/hAT-Charlie	185	59624	1.35892	322.292	0.988216	327
M. myotis	LTR22A_ML#LTR/ERVK	132	58812	5.86114	445.545	0.974167	458
M. myotis	Helitron2_mMyo#RC/Helitron	131	58426	5.53855	446	0.725802	614
M. myotis	LTR28_ML#LTR/ERV1	171	57941	4.56105	338.836	0.967544	351
M. myotis	Helitron-4_EF#RC/Helitron	65	56920	6.40492	875.692	0.617538	1421
M. myotis	Ves4#SINE/Ves	271	56287	5.58808	207.701	0.982214	212
M. myotis	nTc2_527_ML#DNA/TcMariner	113	55782	4.74956	493.646	0.895841	550
M. myotis	Helitron33_mMyo#RC/Helitron	52	55371	4.67904	1064.83	0.740769	1438
M. myotis	nhAT-3_EF#DNA/hAT-Charlie	248	54670	6.17016	220.444	0.971774	227
M. myotis	nhAT114_ML#DNA/hAT	126	54204	5.17389	430.19	0.870556	495
M. myotis	LTR3_mMyo#LTR/LTR	161	52551	3.78963	326.404	0.988385	329
M. myotis	Helitron-63_EF#RC/Helitron	201	52372	5.17925	260.557	0.906119	288
M. myotis	Helitron-46_EF#RC/Helitron	132	51949	6.29818	393.553	0.836515	471
M. myotis	npiggy259_ML#DNA/piggyBac	188	51699	4.71638	274.995	0.963138	285
M. myotis	SPIN_NA_1_Og#DNA/hAT-Charlie	227	50716	3.39264	223.419	0.997004	225
M. myotis	Mariner-84_HSal#DNA/TcMar-Tc1	61	50171	3.27623	822.475	0.63082	1302
M. myotis	LTR11A_ML#LTR/ERVK	130	49628	5.71346	381.754	0.951769	402
M. myotis	LTR231_ML#LTR/ERV	125	49325	4.46952	394.6	0.94816	417
M. myotis	nMariner-1_EF#DNA/TcMariner	125	49098	6.08936	392.784	0.87328	450
M. myotis	npiggy2_mMyo#DNA/piggyBac	138	48965	1.27391	354.819	0.711812	500
M. myotis	LTR247_ML#LTR/ERV	88	45237	6.01455	514.057	0.945341	545
M. myotis	DF0000011#snRNA	183	44562	4.25115	243.508	0.736448	331
M. myotis	LTR16P_ML#LTR/ERVK	104	43794	5.36663	421.096	0.978269	431
M. myotis	Helitron_R153_ML#RC/Helitron	106	37967	6.02774	358.179	0.786604	456
M. myotis	hAT-2N1_ML#DNA/hAT-Charlie	59	37768	2.57119	640.136	0.858983	746
M. myotis	Ves9#SINE/Ves	174	36998	5.93747	212.632	0.98431	216
M. myotis	LTR24G_ML#LTR/ERV1	76	36478	5.64645	479.974	0.983026	489
M. myotis	Helitron-8_EF#RC/Helitron	76	35511	6.32408	467.25	0.843026	555
M. myotis	ERV2X3-LTR_ML#LTR/ERVK	101	35078	5.21941	347.307	0.989307	352
M. myotis	Helitron4_mMyo#RC/Helitron	68	34116	6.45368	501.706	0.839853	598
M. myotis	Mariner-84a_Hsal#DNA/TcMariner	89	33043	2.42719	371.27	0.979326	378
M. myotis	DNAX1_ML#DNA/DNA	146	32566	5.92582	223.055	0.973767	229
M. myotis	Helitron-51_EF#RC/Helitron	27	32429	5.59593	1201.07	0.917037	1311
M. myotis	Helitron_R177_ML#RC/Helitron	112	32087	6.03393	286.491	0.973036	294
M. myotis	LTR19B_ML#LTR/ERV1	102	31361	5.42608	307.461	0.972157	317
M. myotis	hAT2_ML#DNA/hAT	24	31183	1.82958	1299.29	0.688333	1892
M. myotis	piggyBac2b_Mm#DNA/PiggyBac	48	31154	1.90271	649.042	0.64625	999
M. myotis	Helitron_R385a_ML#RC/Helitron	95	31027	5.93747	326.6	0.841789	387
M. myotis	Helitron-59_EF#RC/Helitron	86	30888	6.27326	359.163	0.970233	371
M. myotis	LTR25_ML#LTR/ERV1	59	30309	6.14492	513.712	0.919661	559
M. myotis	LTR24E_ML#LTR/ERV1	66	30129	6.05121	456.5	0.879242	520
M. myotis	LTR326_ML#LTR/ERV	82	29367	5.32476	358.134	0.934146	382
M. myotis	Helitron-53_EF#RC/Helitron	49	29199	6.11857	595.898	0.87102	684
M. myotis	LTR24F_ML#LTR/ERV1	63	28838	4.85159	457.746	0.949365	483
M. myotis	retrogene_EF1-alpha_Drot#Retrogene/Retrogene	17	28161	5.77471	1656.53	0.928235	1786
M. myotis	LTR24D_ML#LTR/ERV1	67	27859	4.48806	415.806	0.975821	427
M. myotis	Helitron_R299_ML#RC/Helitron	98	27689	6.19102	282.541	0.946633	298
M. myotis	LTR27D1_ML#LTR/ERV1	62	26973	5.64097	435.048	0.920806	472
M. myotis	LTR158_ML#LTR/ERV	60	26097	4.20717	434.95	0.9375	465
M. myotis	nTc1_135_ML#DNA/TcMariner	126	25979	2.58659	206.183	0.978175	211
M. myotis	LTR24B_ML#LTR/ERV1	51	25017	5.98431	490.529	0.698627	702
M. myotis	Helitron31_mMyo#RC/Helitron	41	23511	6.05683	573.439	0.872683	658
M. myotis	Ves29#SINE/Ves	103	23018	6.34223	223.476	0.968058	231
M. myotis	Ves31#SINE/Ves	111	22834	3.19486	205.712	0.989009	208
M. myotis	LTR24D4_ML#LTR/ERV1	45	22674	5.37644	503.867	0.883556	570
M. myotis	Ves2B_ML#SINE/tRNA	92	22410	6.40435	243.587	0.967391	252
M. myotis	LTR515_ML#LTR/ERV	28	22404	5.81143	800.143	0.866429	925
M. myotis	LTR16G_ML#LTR/ERVK	48	21289	6.33333	443.521	0.878958	505
M. myotis	SPIN_Og#DNA/hAT-Charlie	8	20178	3.64875	2522.25	0.89	2836
M. myotis	LTR-7_EF-LTR#LTR/LTR	33	20024	6.3003	606.788	0.907273	670
M. myotis	LTR274_ML#LTR/ERV	34	19876	6.24853	584.588	0.897941	652
M. myotis	Helitron-39B_EF#RC/Helitron	12	19570	6.19917	1630.83	0.944167	1730
M. myotis	Ves2_ML#SINE/tRNA	75	19104	6.11493	254.72	0.947867	269
M. myotis	ERV1X2-I_ML#LTR/ERV1	3	19000	6.29	6333.33	0.84	7571
M. myotis	Helitron-43_EF#RC/Helitron	20	18737	6.6845	936.85	0.5575	1680
M. myotis	DNAX2_ML#DNA/hAT-Charlie	85	17995	5.67847	211.706	0.992118	214
M. myotis	ERV2X2-LTR_ML#LTR/ERVK	41	17944	5.90732	437.659	0.948537	461
M. myotis	LTR1D_ML#LTR/ERV1	31	17830	6.24161	575.161	0.951935	605
M. myotis	LTR27C_ML#LTR/ERV1	42	17809	6.06952	424.024	0.878571	482
M. myotis	LTR1A_ML#LTR/ERV1	30	17661	6.57033	588.7	0.937333	629
M. myotis	LTR253_ML#LTR/ERV	37	17587	5.43892	475.324	0.924595	515
M. myotis	nMariner-10_EF#DNA/TcMar-Tigger	41	17498	5.86293	426.78	0.868537	492
M. myotis	retrogene_GAPDH_Drot#Retrogene/Retrogene	14	16358	6.11429	1168.43	0.897143	1304
M. myotis	Ves32#SINE/Ves	78	16335	5.39436	209.423	0.987821	212
M. myotis	LTR22C_ML#LTR/ERVK	47	16211	5.98532	344.915	0.869787	397
M. myotis	Helitron5_pKuh#RC/Helitron	17	16098	6.18588	946.941	0.68	1390
M. myotis	Helitron-5_EF#RC/Helitron	26	16060	6.59538	617.692	0.568846	1084
M. myotis	Helitron-41_EF#RC/Helitron	16	15915	6.39625	994.688	0.7025	1414
M. myotis	Myotis_Tc1_ML#DNA/TcMariner	15	15706	3.15	1047.07	0.844	1243
M. myotis	LTR24D3_ML#LTR/ERV1	35	15489	4.54886	442.543	0.936857	473
M. myotis	LTR1A3_ML#LTR/ERV1	32	15355	6.20281	479.844	0.87625	548
M. myotis	ERV2X4-LTR_ML#LTR/ERVK	32	15325	5.43219	478.906	0.986875	486
M. myotis	Mariner2_ML#DNA/TcMariner	22	15086	2.83364	685.727	0.840455	817
M. myotis	LTR19_ML#LTR/ERV1	43	14586	6.26698	339.209	0.956977	355
M. myotis	ERV2X1B-LTR_ML#LTR/ERVK	37	13680	4.4027	369.73	0.683514	541
M. myotis	LTR30B_ML#LTR/ERV1	37	13521	5.38973	365.432	0.937027	391
M. myotis	Myotis_Tc2_ML#DNA/TcMariner	9	13115	4.48778	1457.22	0.831111	1757
M. myotis	hAT-2N2_TS#DNA/hAT-Charlie	26	12993	6.18923	499.731	0.991538	506
M. myotis	npiggy3_Mlyr#DNA/piggyBac	54	12862	4.90574	238.185	0.984259	242
M. myotis	Helitron14_mMyo#RC/Helitron	13	12731	5.76846	979.308	0.806923	1214
M. myotis	LTR8D_ML#LTR/ERVL	15	12267	6.028	817.8	0.906667	904
M. myotis	Helitron25_mMyo#RC/Helitron	24	11779	6.22458	490.792	0.699167	702
M. myotis	Helitron-35_EF#RC/Helitron	45	11568	5.82889	257.067	0.778222	330
M. myotis	LTR24H_ML#LTR/ERV1	21	11232	5.82048	534.857	0.902381	592
M. myotis	LTR16B_ML#LTR/ERVK	25	11231	4.9896	449.24	0.9332	482
M. myotis	Helitron_R385b_ML#RC/Helitron	37	11161	6.09081	301.649	0.756216	398
M. myotis	nhAT1_mMol#DNA/hAT	30	10825	6.22733	360.833	0.768333	470
M. myotis	retrogene_RPl23a_Drot#Retrogene/Retrogene	20	10242	5.835	512.1	0.946	542
M. myotis	LTR17A2_ML#LTR/ERVK	23	10034	5.07478	436.261	0.975217	448
M. myotis	LTR3_ML#LTR/ERV1	22	9698	2.13909	440.818	0.979545	451
M. myotis	LTR16E_ML#LTR/ERVK	28	9676	5.89286	345.571	0.870714	397
M. myotis	Helitron-34_EF#RC/Helitron	26	9514	5.90192	365.923	0.836538	438
M. myotis	ERV2X6-LTR_ML#LTR/ERVK	18	9298	4.50056	516.556	0.97	533
M. myotis	Helitron23_mMyo#RC/Helitron	20	9220	6.31	461	0.7905	584
M. myotis	Helitron-32_EF#RC/Helitron	21	9098	6.45905	433.238	0.944762	460
M. myotis	(TGGA)n#Simple_repeat/Simple_repeat	48	8670	5.18313	180.625	0.979583	184
M. myotis	ERV2X5-LTR_ML#LTR/ERVK	20	8619	5.7255	430.95	0.86	502
M. myotis	LTR30A_ML#LTR/ERV1	24	8615	5.20708	358.958	0.99375	362
M. myotis	Mariner-84N2_HSal#DNA/TcMar-Tc1	11	8306	3.56273	755.091	0.808182	934
M. myotis	LTR7B_ML#LTR/ERV1	20	7983	4.942	399.15	0.952	420
M. myotis	Helitron8_pKuh#RC/Helitron	33	7956	6.25424	241.091	0.529394	456
M. myotis	LTR22B_ML#LTR/ERVK	22	7772	5.74273	353.273	0.765455	461
M. myotis	LTR16N_ML#LTR/ERVK	21	7459	4.9819	355.19	0.89381	398
M. myotis	Helitron-49_EF#RC/Helitron	6	7273	6.725	1212.17	0.643333	1884
M. myotis	npiggy4_mMyo#DNA/piggyBac	29	7262	3.32621	250.414	0.867931	288
M. myotis	nHeliBat2_Ps#RC/Helitron	33	7186	5.39061	217.758	0.971818	224
M. myotis	ERV2X1-I_ML#LTR/ERVK	1	7144	2.66	7144	1	7146
M. myotis	nHeliBat1a_LBo#RC/Helitron	13	6882	6.23462	529.385	0.530769	993
M. myotis	ERV2X8-LTR_ML#LTR/ERVK	16	6861	5.24563	428.812	0.990625	433
M. myotis	Ves16#SINE/Ves	31	6496	6.19	209.548	0.979032	214
M. myotis	piggyBac2_Mm#DNA/PiggyBac	5	6495	3.186	1299	0.586	2211
M. myotis	LTR1C_ML#LTR/ERV1	11	6360	6.08364	578.182	0.816364	708
M. myotis	nhAT206_ML#DNA/hAT	21	6336	6.04762	301.714	0.642381	470
M. myotis	DNAX2_ML#DNA/DNA	27	6283	6.01815	232.704	0.971111	240
M. myotis	DNA1_mMol#DNA/DNA	12	6181	6.45083	515.083	0.686667	752
M. myotis	LTR9C_ML#LTR/ERV1	14	5887	5.685	420.5	0.94	448
M. myotis	hAT-2_ET#DNA/hAT-Charlie	3	5824	3.38667	1941.33	0.626667	3105
M. myotis	nMariner4_pKuh#DNA/TcMariner	11	5759	6.36182	523.545	0.806364	649
M. myotis	LTR17A_ML#LTR/ERVK	14	5669	5.77214	404.929	0.932857	434
M. myotis	Ves26#SINE/Ves	27	5639	6.30852	208.852	0.980741	213
M. myotis	DF0000016#SINE/Alu	19	5596	3.29842	294.526	0.92	320
M. myotis	Unk2_Mlyr#Unknown/Unknown	23	5579	4.00174	242.565	0.982609	247
M. myotis	nMar.Tc1_311_ML#DNA/TcMariner	11	5416	6.46273	492.364	0.655455	752
M. myotis	nMar303_Ml#DNA/TcMariner	9	4844	6.19222	538.222	0.777778	693
M. myotis	LTR16H_ML#LTR/ERVK	10	4799	6.458	479.9	0.964	499
M. myotis	LTR16D_ML#LTR/ERVK	13	4787	5.76769	368.231	0.937692	393
M. myotis	Helitron-23_EF#RC/Helitron	22	4725	6.04136	214.773	0.984545	218
M. myotis	LTR29_ML#LTR/ERV1	12	4618	6.06	384.833	0.9175	420
M. myotis	nHeliBat1_CRa#RC/Helitron	16	4561	6.23375	285.062	0.7675	371
M. myotis	Helitron27_mMyo#RC/Helitron	17	4477	6.07118	263.353	0.562353	468
M. myotis	Helitron-56_EF#RC/Helitron	8	4332	6.63875	541.5	0.97	558
M. myotis	hAT2_mMol#DNA/hAT	2	4303	6.2	2151.5	0.8	2689
M. myotis	TE-5_EL#Unknown/Unknown	4	4294	6.5125	1073.5	1	1077
M. myotis	Helitron-20_EF#RC/Helitron	16	4256	6.40688	266	0.881875	301
M. myotis	Helitron10_pKuh#RC/Helitron	14	4255	6.16143	303.929	0.787143	386
M. myotis	LTR15B_ML#LTR/ERV1	7	4090	6.49857	584.286	0.777143	752
M. myotis	Ves23#SINE/Ves	19	3954	3.28737	208.105	0.976842	213
M. myotis	nhAT6_ML#DNA/hAT	18	3901	1.45722	216.722	0.988889	219
M. myotis	LTR2A_ML#LTR/ERV1	10	3871	6.361	387.1	0.932	416
M. myotis	LTR71A_ML#LTR/ERV1	9	3734	6.11667	414.889	0.924444	449
M. myotis	LTR109_ML#LTR/ERV	7	3709	6.26857	529.857	0.687143	771
M. myotis	nhAT1_ML#DNA/hAT	15	3547	2.54067	236.467	0.988	239
M. myotis	Helitron-24_EF#RC/Helitron	5	3499	6.366	699.8	0.938	747
M. myotis	LTR71B_ML#LTR/ERV1	8	3485	5.905	435.625	0.895	488
M. myotis	Helitron6_pKuh#RC/Helitron	7	3347	6.01429	478.143	0.63	759
M. myotis	Ves13#SINE/Ves	16	3347	4.6375	209.188	0.978125	214
M. myotis	LTR10A_ML#LTR/ERV1	9	3336	6.00778	370.667	0.957778	387
M. myotis	(CGGA)n#Simple_repeat/Simple_repeat	18	3226	4.13889	179.222	0.972222	184
M. myotis	nhAT4b_ML#DNA/hAT-Charlie	16	3048	3.49187	190.5	0.98875	192
M. myotis	LTR-19_EF-LTR#LTR/LTR	7	2933	6.15143	419	0.928571	453
M. myotis	nMar4_mMol#DNA/TcMariner	4	2909	6.42	727.25	0.9325	778
M. myotis	LTR8C_ML#LTR/ERVL	5	2699	6.212	539.8	1	541
M. myotis	Ves25#SINE/Ves	11	2311	5.00273	210.091	0.980909	214
M. myotis	Ves1_Drot#SINE/Ves	12	2235	6.31667	186.25	0.968333	192
M. myotis	retrogene_RPl17_Drot#Retrogene/Retrogene	4	2222	6.5975	555.5	0.855	648
M. myotis	LTR16C_ML#LTR/ERVK	5	2191	6.468	438.2	0.982	445
M. myotis	LTR1B_ML#LTR/ERV1	4	2186	5.99	546.5	0.88	620
M. myotis	L1-2_pKuh#LINE/L1	1	2072	6.21	2072	0.81	2553
M. myotis	Helitron9_pKuh#RC/Helitron	6	2055	6.3	342.5	0.61	563
M. myotis	Helitron-21_EF#RC/Helitron	6	2045	5.935	340.833	0.791667	431
M. myotis	LTR16J_ML#LTR/ERVK	5	2024	6.34	404.8	0.822	494
M. myotis	Ves4_ML#SINE/Ves	8	2014	5.86875	251.75	0.98625	255
M. myotis	Helitron4_pKuh#RC/Helitron	2	1949	6.85	974.5	0.645	1513
M. myotis	LTR16F_ML#LTR/ERVK	5	1891	6.086	378.2	0.974	388
M. myotis	LTR4_mMyo#LTR/LTR	5	1862	6.328	372.4	0.87	429
M. myotis	Helitron-15_EF#RC/Helitron	3	1636	6.77	545.333	0.69	789
M. myotis	LTR-15_EF-LTR#LTR/LTR	3	1635	6.69667	545	0.85	644
M. myotis	LTR33_ML#LTR/ERVL	4	1629	6.1975	407.25	0.755	539
M. myotis	LTR7B2_ML#LTR/ERV1	4	1589	3.9675	397.25	0.995	400
M. myotis	hAT-2N1_ET#DNA/hAT-Charlie	7	1575	4.43714	225	1	226
M. myotis	Ves#SINE/Ves	7	1559	5.78571	222.714	0.98	227
M. myotis	Helitron-11_EF#RC/Helitron	4	1509	5.5725	377.25	0.6625	570
M. myotis	Mariner-84N1_HSal#DNA/TcMar-Tc1	2	1483	5.105	741.5	0.805	919
M. myotis	LTR32_ML#LTR/ERV1	3	1410	6.69333	470	0.836667	562
M. myotis	Helitron-47_EF#RC/Helitron	5	1320	6.766	264	0.51	522
M. myotis	piggyBac_2a_Mm#DNA/PiggyBac	2	1305	3.235	652.5	0.625	1043
M. myotis	DF0001077#snRNA	6	1292	6.02333	215.333	0.993333	217
M. myotis	(CACAG)n#Simple_repeat/Simple_repeat	7	1249	3.08286	178.429	0.971429	184
M. myotis	LTR15C_ML#LTR/ERV1	2	1230	6.93	615	0.69	886
M. myotis	HeliBatN1#RC/Helitron	1	1172	6.83	1172	1	1174
M. myotis	DF0004143#DNA/hAT-Charlie	5	1114	3.394	222.8	0.988	226
M. myotis	(TAGA)n#Simple_repeat/Simple_repeat	6	1086	6.09	181	0.98	184
M. myotis	(CA)n#Simple_repeat/Simple_repeat	6	1077	4.59667	179.5	0.976667	184
M. myotis	Ves12#SINE/Ves	5	1041	5.214	208.2	0.974	214
M. myotis	SPIN_NA_9_Ml#DNA/hAT	3	945	5.20667	315	0.99	317
M. myotis	Tigger2a_Car#DNA/TcMar-Tigger	3	911	6.57667	303.667	0.886667	341
M. myotis	LTR9_mMol#LTR/LTR	2	910	6.73	455	0.57	799
M. myotis	(GGAA)n#Simple_repeat/Simple_repeat	5	905	3.818	181	0.98	184
M. myotis	Ves3_ML#SINE/Ves	4	901	5.4325	225.25	0.9525	236
M. myotis	(CTATA)n#Simple_repeat/Simple_repeat	5	895	4.656	179	0.972	184
M. myotis	LTR8A_ML#LTR/ERVL	3	892	5.32333	297.333	0.776667	384
M. myotis	SPIN_NA_7_Ml#DNA/hAT	4	856	1.8625	214	0.99	216
M. myotis	LTR16C2_ML#LTR/ERVK	2	846	6.64	423	0.99	427
M. myotis	Ves1#SINE/Ves	4	843	5.7175	210.75	0.985	214
M. myotis	DNAX1_Opr#DNA/hAT-Charlie	4	812	6.415	203	1	204
M. myotis	URR1A#DNA/hAT	3	684	4.64	228	0.99	230
M. myotis	Ves17#SINE/Ves	3	619	4.41333	206.333	0.97	213
M. myotis	Helitron1_pKuh#RC/Helitron	1	605	6.78	605	0.51	1180
M. myotis	nMariner1_Psu#DNA?	4	605	6.1275	151.25	0.54	279
M. myotis	(CACCAT)n#Simple_repeat/Simple_repeat	3	543	5.72667	181	0.98	184
M. myotis	(CAGC)n#Simple_repeat/Simple_repeat	3	543	5.61667	181	0.98	184
M. myotis	(CCCCAG)n#Simple_repeat/Simple_repeat	3	541	5.69	180.333	0.98	184
M. myotis	nHeliBat1_LBo#RC/Helitron	1	540	6.08	540	0.53	1010
M. myotis	(GAA)n#Simple_repeat/Simple_repeat	3	539	3.3	179.667	0.973333	184
M. myotis	(CAGGT)n#Simple_repeat/Simple_repeat	3	533	5.16333	177.667	0.966667	184
M. myotis	LTR18J_ML#LTR/ERV1	1	514	5.54	514	0.67	766
M. myotis	LTR10B_ML#LTR/ERV1	2	484	6.52	242	0.655	369
M. myotis	ERV2X1-LTR_ML#LTR/ERVK	1	477	5.36	477	1	478
M. myotis	LTR39B2_ML#LTR/ERV1	1	441	6.94	441	0.71	620
M. myotis	Ves3_Drot#SINE/Ves	2	438	6.64	219	0.705	310
M. myotis	DNAX4_ML#DNA	2	437	4.865	218.5	0.79	276
M. myotis	LTR13C_ML#LTR/ERV1	1	432	6.86	432	0.97	444
M. myotis	Ves6#SINE/Ves	2	417	6.185	208.5	0.98	213
M. myotis	nhAT3_ML#DNA/hAT	2	410	1.325	205	0.96	213
M. myotis	(CAGCG)n#Simple_repeat/Simple_repeat	2	362	4.665	181	0.98	184
M. myotis	(CAGTT)n#Simple_repeat/Simple_repeat	2	362	6.45	181	0.98	184
M. myotis	(CAGG)n#Simple_repeat/Simple_repeat	2	361	4.625	180.5	0.98	184
M. myotis	(CCCTAA)n#Simple_repeat/Simple_repeat	2	361	6.41	180.5	0.98	184
M. myotis	(TGG)n#Simple_repeat/Simple_repeat	2	360	5.96	180	0.98	184
M. myotis	(CAGGA)n#Simple_repeat/Simple_repeat	2	359	5.285	179.5	0.975	184
M. myotis	LTR3_pDis#LTR/LTR	1	330	5.47	330	0.6	552
M. myotis	DF0002198#DNA/TcMar-Tigger	1	308	6.24	308	0.92	336
M. myotis	LTR-22_Drot#LTR/ERVL	1	291	5.52	291	0.6	482
M. myotis	MER2_PVa#DNA/DNA	1	286	6.7	286	0.75	381
M. myotis	LTR6_Rf#LTR/ERV	1	283	6.75	283	0.66	429
M. myotis	LTR7B3_ML#LTR/ERV1	1	272	6.06	272	0.73	371
M. myotis	Tigger1C_Crp#DNA/TcMar-Tigger	1	272	6.67	272	0.55	497
M. myotis	Ves2_ML#SINE/Ves	1	259	6.58	259	0.99	261
M. myotis	DF0002199#DNA/TcMar-Tigger	1	228	6.11	228	0.65	353
M. myotis	SPIN_NA_1_Et#DNA/hAT	1	226	5.6	226	0.99	228
M. myotis	SPIN_NA_10_Ml#DNA/hAT	1	225	0.95	225	0.99	227
M. myotis	DNAX5_ML#DNA/TcMariner	1	200	6.76	200	0.59	340
M. myotis	hAT-2N1_MM#DNA/hAT-Charlie	1	197	4.44	197	0.99	198
M. myotis	URR1_Xt#DNA/hAT	1	188	6.35	188	0.99	190
M. myotis	DF0001076#snRNA	1	185	5.91	185	0.98	188
M. myotis	(CAACC)n#Simple_repeat/Simple_repeat	1	181	4.6	181	0.98	184
M. myotis	(CCGAG)n#Simple_repeat/Simple_repeat	1	181	6.64	181	0.98	184
M. myotis	(CTATT)n#Simple_repeat/Simple_repeat	1	181	5.91	181	0.98	184
M. myotis	(GGA)n#Simple_repeat/Simple_repeat	1	181	5.27	181	0.98	184
M. myotis	(GGAGAA)n#Simple_repeat/Simple_repeat	1	181	1.13	181	0.98	184
M. myotis	nMariner1_Psu#DNA/TcMariner	1	149	5.84	149	0.52	284
P. discolor	LINE1-2_pDis#LINE/L1	1283	7009609	4.87308	5463.45	0.746851	7316
P. discolor	LINE1-1_pDis#LINE/L1	1082	6959938	3.1083	6432.48	0.848826	7582
P. discolor	Ves2_Drot#SINE/Ves	8780	1878005	6.0219	213.896	0.977051	219
P. discolor	LTR1_pDis#LTR/LTR	1035	833509	5.40421	805.323	0.889874	906
P. discolor	nhAT1_Drot#DNA/hAT	2511	543373	5.56429	216.397	0.669116	324
P. discolor	ERV1-2_pDis#LTR/ERV1	38	327842	1.69132	8627.42	0.888684	9698
P. discolor	nMar3_pDis#DNA/TcMariner	1439	314904	5.17015	218.835	0.985038	222
P. discolor	ERV1-1_pDis#LTR/ERV1	39	196888	4.19256	5048.41	0.768205	6572
P. discolor	HAL1-2_Drot#LINE/HAL	129	188673	6.53899	1462.58	0.806434	1815
P. discolor	nMar7_Ppar#DNA/TcMariner	879	185576	5.68353	211.122	0.986792	214
P. discolor	LTR18_pDis#LTR/LTR	160	170733	6.08169	1067.08	0.886188	1206
P. discolor	LTR15_pDis#LTR/LTR	169	161794	6.27154	957.361	0.815917	1174
P. discolor	LTR13_pDis#LTR/LTR	281	141592	4.82943	503.886	0.928505	544
P. discolor	Ves22#SINE/Ves	646	136389	6.0509	211.128	0.986811	214
P. discolor	LINE1-7_Drot#LINE/L1	27	129890	6.56074	4810.74	0.671111	7167
P. discolor	LINE1-4_Drot#LINE/L1	19	101078	6.47474	5319.89	0.666842	7962
P. discolor	MarsTigger3c#DNA/TcMar-Tigger	188	75462	5.55665	401.394	0.657606	611
P. discolor	nMar2_pDis#DNA/TcMariner	238	56080	5.79857	235.63	0.95437	247
P. discolor	LTR20_pDis#LTR/LTR	143	54323	2.9135	379.881	0.984895	384
P. discolor	DNA1__pDis#DNA/DNA	173	51190	6.14746	295.896	0.93474	316
P. discolor	LTR2_pDis#LTR/LTR	103	50548	6.21631	490.757	0.969126	507
P. discolor	LTR-6_Drot#LTR/ERVL	110	50457	6.00609	458.7	0.952273	483
P. discolor	nhAT561_ML#DNA/hAT	168	43562	6.11083	259.298	0.963214	269
P. discolor	LTR-9_Drot#LTR/ERVL	90	40285	5.653	447.611	0.898778	499
P. discolor	LTR-20_Drot#LTR/ERV1	75	38664	6.0752	515.52	0.955333	541
P. discolor	nMar9_Ppar#DNA/TcMariner	119	37085	6.1484	311.639	0.948655	328
P. discolor	jam_rnd-5_family-1273#LTR/ERV	128	35502	6.07094	277.359	0.9175	303
P. discolor	nMar3_Drot#DNA/TcMariner	165	34546	5.24236	209.37	0.982848	213
P. discolor	nhAT1_Ppar#DNA/hAT	53	30503	6.55283	575.528	0.836981	689
P. discolor	nMar2_Drot#DNA/TcMariner	36	26809	5.87889	744.694	0.796944	934
P. discolor	nMar1_Drot#DNA/TcMariner	47	25531	6.56511	543.213	0.929574	584
P. discolor	piggyBac2_Mm#DNA/PiggyBac	12	25374	4.14667	2114.5	0.9575	2211
P. discolor	retrogene_keratin_Drot#Retrogene/Retrogene	17	23683	5.70824	1393.12	0.972941	1435
P. discolor	LTR-5_Drot#LTR/LTR	38	19396	5.82632	510.421	0.954474	536
P. discolor	retrogene_EF1-alpha_Drot#Retrogene/Retrogene	10	17206	5.409	1720.6	0.964	1786
P. discolor	LTR-10_Drot#LTR/LTR	23	13426	6.31522	583.739	0.968261	604
P. discolor	nMar1_pDis#DNA/TcMariner	41	12838	6.19927	313.122	0.906585	345
P. discolor	LINE1-10_Drot#LINE/L1	3	12132	6.91667	4044	0.613333	6586
P. discolor	piggyBac2b_Mm#DNA/PiggyBac	21	11288	3.8281	537.524	0.535714	999
P. discolor	ERVK1_Drot#LTR/ERVK	2	10730	6.875	5365	0.63	8555
P. discolor	nMar2_Ppar#DNA/TcMariner	43	10365	6.30884	241.047	0.983721	245
P. discolor	Mariner1_Drot#DNA/TcMariner	9	8519	6.67556	946.556	0.687778	1379
P. discolor	retrogene_RPl17_Drot#Retrogene/Retrogene	13	8158	5.98231	627.538	0.969231	648
P. discolor	retrogene_GAPDH_Drot#Retrogene/Retrogene	6	7781	5.19833	1296.83	0.996667	1304
P. discolor	retrogene_RPl23a_Drot#Retrogene/Retrogene	14	7107	4.98357	507.643	0.939286	542
P. discolor	HAL1-3_Drot#LINE/HAL	4	6854	6.7225	1713.5	0.66	2592
P. discolor	Ves42#SINE/Ves	34	6767	5.67471	199.029	0.982059	203
P. discolor	LTR2_Ppar#LTR/ERV	11	6757	6.45818	614.273	0.649091	947
P. discolor	Ves43#SINE/Ves	33	6583	5.76091	199.485	0.984242	203
P. discolor	jam_rnd-6_family-1125#DNA/TcMar	11	6356	6.33818	577.818	0.951818	608
P. discolor	Ves40#SINE/Ves	31	6172	5.74871	199.097	0.982903	203
P. discolor	Ves2B_ML#SINE/tRNA	26	6142	5.94038	236.231	0.937308	252
P. discolor	piggyBac_2a_Mm#DNA/PiggyBac	11	5865	3.60909	533.182	0.51	1043
P. discolor	DF0000011#snRNA	21	5356	5.34381	255.048	0.771429	331
P. discolor	LTR4_Ppar#LTR/ERV	13	5318	6.14231	409.077	0.951538	430
P. discolor	Unk2_Ppar#Unknown/Unknown	5	5112	6.624	1022.4	0.534	1921
P. discolor	DF0000016#SINE/Alu	22	4926	4.69545	223.909	0.698636	320
P. discolor	DF0000023#DNA/hAT-Charlie	2	4369	6.63	2184.5	0.805	2706
P. discolor	LSU-rRNA_Hsa#rRNA/rRNA	1	4234	5.03	4234	0.83	5119
P. discolor	Ves41#SINE/Ves	20	3987	5.9355	199.35	0.983	203
P. discolor	HAL1-1_Drot#LINE/HAL	3	3826	6.76	1275.33	0.633333	2012
P. discolor	meso_rnd-6_family-15725#LTR/Gypsy	3	3585	6.59333	1195	0.86	1385
P. discolor	LTR-11_Drot#LTR/ERV1	7	3428	6.37	489.714	0.962857	509
P. discolor	Unk2_Mlyr#Unknown/Unknown	13	3103	5.42077	238.692	0.966923	247
P. discolor	Unknown2_Drot#Unknown/Unknown	5	2735	6.578	547	0.762	718
P. discolor	LTR7_Ppar#LTR/ERV	6	2698	6.44667	449.667	1.32	341
P. discolor	LTR6_Ppar#LTR/ERV	5	2639	6.11	527.8	0.728	726
P. discolor	LTR-13_Drot#LTR/ERV1	3	2599	6.57333	866.333	0.906667	956
P. discolor	jam_rnd-4_family-662#LTR/ERV	7	2477	6.45571	353.857	0.998571	355
P. discolor	Charlie12_Prosim#DNA/hAT-Charlie	1	2413	6.49	2413	0.87	2776
P. discolor	Mariner81_RFe#DNA/TcMariner	8	2347	6.14375	293.375	0.5275	554
P. discolor	Ves30#SINE/Ves	11	2198	5.37727	199.818	0.984545	203
P. discolor	TE-5_EL#Unknown/Unknown	2	2147	6.65	1073.5	1	1077
P. discolor	LTR-3_Drot#LTR/LTR	3	2062	6.68667	687.333	0.823333	834
P. discolor	Ves1_Drot#SINE/Ves	11	2023	5.96455	183.909	0.958182	192
P. discolor	DF0001066#rRNA	1	1868	0.77	1868	1	1869
P. discolor	jam_rnd-6_family-3291#LINE/L1	1	1735	6.46	1735	1	1740
P. discolor	nhAT2_Drot#DNA/hAT	9	1717	6.19444	190.778	0.982222	194
P. discolor	nhAT1_mMol#DNA/hAT	4	1325	6.2975	331.25	0.705	470
P. discolor	LTR16_pDis#LTR/LTR	3	1283	6.45	427.667	0.99	434
P. discolor	Mariner1_BT#DNA/TcMar-Mariner	1	1165	6.01	1165	0.91	1281
P. discolor	jam_rnd-6_family-11202#DNA/TcMar	1	1123	6.99	1123	0.99	1129
P. discolor	jam_rnd-4_family-504#LINE/L1	1	1085	6.57	1085	0.72	1512
P. discolor	nMar8_Mlyr#DNA/TcMariner	5	1065	6.676	213	0.99	215
P. discolor	meso_rnd-6_family-6559#LTR/ERV	2	828	6.805	414	1	416
P. discolor	(GGGAA)n#Simple_repeat/Simple_repeat	4	724	5.25	181	0.98	184
P. discolor	jam_rnd-6_family-8405#LTR/ERV	2	706	6.57	353	0.82	431
P. discolor	DF0001077#snRNA	3	648	6.39667	216	1	217
P. discolor	npiggy2_mMyo#DNA/piggyBac	2	646	2.485	323	0.645	500
P. discolor	jam_rnd-6_family-291#LTR/ERV	1	614	5.68	614	0.91	675
P. discolor	piggyBac2b_Mm#DNA/piggyBac	1	543	3.09	543	0.53	1016
P. discolor	Tigger2a_Car#DNA/TcMar-Tigger	2	535	6.75	267.5	0.785	341
P. discolor	Ves2B_ML#SINE/Ves	2	502	6.89	251	1.095	229
P. discolor	nhAT5_Mlyr#DNA/hAT	1	488	6.48	488	0.82	597
P. discolor	nMar4_Ppar#DNA/TcMariner	2	488	6.72	244	0.94	259
P. discolor	nhAT206_ML#DNA/hAT	2	487	6	243.5	0.52	470
P. discolor	nMar3_Mlyr#DNA/TcMariner	1	485	6.54	485	1	487
P. discolor	jam_rnd-6_family-2412#LTR/ERV	1	481	6.54	481	1	482
P. discolor	jam_rnd-6_family-2096#LTR/Gypsy	1	466	6.63	466	0.97	478
P. discolor	(GGAA)n#Simple_repeat/Simple_repeat	2	362	2.585	181	0.98	184
P. discolor	LTR-23_Drot#LTR/LTR	1	351	5.75	351	0.68	517
P. discolor	meso_rnd-6_family-1528#LTR/ERV	1	306	5.67	306	0.58	526
P. discolor	nMariner-10_EF#DNA/TcMar-Tigger	1	264	6.66	264	0.54	492
P. discolor	meso_rnd-6_family-958#LTR/Gypsy	1	220	4.95	220	1	221
P. discolor	meso_rnd-6_family-2703#LTR/Copia	1	217	6.37	217	1	218
P. discolor	7SLRNA_short_#SINE/Alu	1	215	4.6	215	0.68	314
P. discolor	(GAAA)n#Simple_repeat/Simple_repeat	1	181	4.65	181	0.98	184
P. mesoamericanus	meso_rnd-3_family-41#LTR/Gypsy	2233	3426545	4.17997	1534.5	0.908692	1689
P. mesoamericanus	Unk1_Ppar#Unknown/Unknown	1193	2953345	6.48723	2475.56	0.725004	3415
P. mesoamericanus	Ves2_Drot#SINE/Ves	5857	1254331	5.93647	214.159	0.978342	219
P. mesoamericanus	meso_rnd-2_family-11#LTR/ERV	3713	970487	4.21242	261.375	0.932289	281
P. mesoamericanus	meso_rnd-4_family-90#LINE/L1	2460	547677	4.20409	222.633	0.982813	227
P. mesoamericanus	meso_rnd-3_family-75#LINE/R2	419	303612	5.97661	724.611	0.902768	803
P. mesoamericanus	nMar7_Ppar#DNA/TcMariner	1232	260158	5.53742	211.167	0.986948	214
P. mesoamericanus	LTR7_Ppar#LTR/ERV	507	170214	1.30158	335.728	0.980809	341
P. mesoamericanus	Ves22#SINE/Ves	794	167743	6.05305	211.263	0.987305	214
P. mesoamericanus	meso_rnd-5_family-777#LTR/Gypsy	140	164664	1.01179	1176.17	0.981	1200
P. mesoamericanus	meso_rnd-6_family-2108#LTR/Gypsy	123	107993	0.765203	877.992	0.866098	1013
P. mesoamericanus	Unk2_Ppar#Unknown/Unknown	80	96651	6.557	1208.14	0.629625	1921
P. mesoamericanus	LTR13_Ppar#LTR/ERV	133	92797	6.41414	697.722	0.807293	864
P. mesoamericanus	DNA1__pDis#DNA/DNA	299	90026	6.04328	301.09	0.951171	316
P. mesoamericanus	LTR14_Ppar#LTR/ERV	98	86743	6.47449	885.133	0.953367	930
P. mesoamericanus	nhAT561_ML#DNA/hAT	280	72925	6.12193	260.446	0.967286	269
P. mesoamericanus	retrogene_EF1-alpha_Drot#Retrogene/Retrogene	41	71623	3.79439	1746.9	0.977805	1786
P. mesoamericanus	meso_rnd-6_family-2911#LTR/ERV	146	69649	3.83493	477.048	0.849795	562
P. mesoamericanus	nMar9_Ppar#DNA/TcMariner	216	68856	6.12722	318.778	0.969398	328
P. mesoamericanus	LTR9_Ppar#LTR/ERV	64	66907	6.21828	1045.42	0.945937	1107
P. mesoamericanus	LTR17_Ppar#LTR/ERV	83	43547	5.7553	524.663	0.937229	561
P. mesoamericanus	LTR1_Ppar#LTR/ERV	87	42396	6.19529	487.31	0.936092	522
P. mesoamericanus	meso_rnd-6_family-1780#LTR/Gypsy	60	37210	5.84	620.167	0.756833	820
P. mesoamericanus	nMar1_Drot#DNA/TcMariner	67	35564	6.53642	530.806	0.909104	584
P. mesoamericanus	nhAT1_Ppar#DNA/hAT	58	33638	6.49534	579.966	0.843103	689
P. mesoamericanus	meso_rnd-5_family-1#LTR/ERV	44	32683	6.475	742.795	0.862045	861
P. mesoamericanus	retrogene_GAPDH_Drot#Retrogene/Retrogene	24	30690	5.2775	1278.75	0.9825	1304
P. mesoamericanus	LTR10_Ppar#LTR/ERV	47	27127	6.18532	577.17	0.969149	597
P. mesoamericanus	meso_rnd-6_family-26725#LTR/ERV	16	21207	1.55688	1325.44	0.975625	1360
P. mesoamericanus	meso_rnd-6_family-51#LTR/ERV	35	17766	0.759143	507.6	0.979714	519
P. mesoamericanus	retrogene_RPl17_Drot#Retrogene/Retrogene	28	17684	5.41643	631.571	0.976429	648
P. mesoamericanus	nMar1_pDis#DNA/TcMariner	53	16784	6.33302	316.679	0.915849	345
P. mesoamericanus	nMar2_Ppar#DNA/TcMariner	63	15165	6.12825	240.714	0.983016	245
P. mesoamericanus	Mariner1_Drot#DNA/TcMariner	15	14523	6.69533	968.2	0.702667	1379
P. mesoamericanus	meso_rnd-6_family-1655#LTR/Gypsy	18	13710	6.49778	761.667	0.616667	1233
P. mesoamericanus	meso_rnd-5_family-1223#DNA/Harbinger	49	13699	5.98918	279.571	0.980612	286
P. mesoamericanus	retrogene_RPl23a_Drot#Retrogene/Retrogene	25	13345	5.722	533.8	0.9856	542
P. mesoamericanus	HAL1-3_Drot#LINE/HAL	7	12300	6.61429	1757.14	0.677143	2592
P. mesoamericanus	Ves2B_ML#SINE/tRNA	48	11609	6.01729	241.854	0.959583	252
P. mesoamericanus	DF0000011#snRNA	36	10342	3.44056	287.278	0.866944	331
P. mesoamericanus	meso_rnd-6_family-52#LTR/Gypsy	16	9782	0.531875	611.375	0.975	628
P. mesoamericanus	meso_rnd-6_family-5766#LTR/ERV	29	9151	5.80793	315.552	0.994138	318
P. mesoamericanus	Mariner1_BT#DNA/TcMar-Mariner	8	8482	6.62125	1060.25	0.8275	1281
P. mesoamericanus	meso_rnd-6_family-15725#LTR/Gypsy	7	8223	6.32143	1174.71	0.847143	1385
P. mesoamericanus	LTR-20_Drot#LTR/ERV1	15	7842	6.34333	522.8	0.969333	541
P. mesoamericanus	LTR4_Ppar#LTR/ERV	19	7564	6.12842	398.105	0.926316	430
P. mesoamericanus	meso_rnd-6_family-10067#LTR/Gypsy	1	7246	4.17	7246	0.72	10086
P. mesoamericanus	piggyBac2_Mm#DNA/PiggyBac	3	6556	2.46333	2185.33	0.99	2211
P. mesoamericanus	DF0000023#DNA/hAT-Charlie	3	6354	6.86	2118	0.783333	2706
P. mesoamericanus	LTR2_Ppar#LTR/ERV	10	6325	6.512	632.5	0.668	947
P. mesoamericanus	Charlie12_Prosim#DNA/hAT-Charlie	3	5714	6.57667	1904.67	0.69	2776
P. mesoamericanus	jam_rnd-6_family-1125#DNA/TcMar	10	5557	6.082	555.7	0.915	608
P. mesoamericanus	retrogene_keratin_Drot#Retrogene/Retrogene	4	5545	6.4125	1386.25	0.9675	1435
P. mesoamericanus	LTR15_Ppar#LTR/ERV	7	4632	6.49143	661.714	0.611429	1085
P. mesoamericanus	Mariner81_RFe#DNA/TcMariner	14	4093	6.18857	292.357	0.525714	554
P. mesoamericanus	DF0000016#SINE/Alu	16	3848	3.43812	240.5	0.750625	320
P. mesoamericanus	DF0001066#rRNA	2	3736	1.87	1868	1	1869
P. mesoamericanus	nhAT1_mMol#DNA/hAT	8	3339	6.6025	417.375	0.89	470
P. mesoamericanus	nhAT2_Drot#DNA/hAT	17	3246	6.27412	190.941	0.983529	194
P. mesoamericanus	TE-5_EL#Unknown/Unknown	3	3219	6.87	1073	1	1077
P. mesoamericanus	nhAT206_ML#DNA/hAT	8	3142	6.53125	392.75	0.8375	470
P. mesoamericanus	Unk2_Mlyr#Unknown/Unknown	12	2904	3.75083	242	0.980833	247
P. mesoamericanus	meso_rnd-6_family-6559#LTR/ERV	7	2841	6.54429	405.857	0.977143	416
P. mesoamericanus	Ves41#SINE/Ves	14	2784	6.22929	198.857	0.981429	203
P. mesoamericanus	Ves42#SINE/Ves	13	2597	6.31923	199.769	0.986154	203
P. mesoamericanus	Ves43#SINE/Ves	13	2597	5.76308	199.769	0.985385	203
P. mesoamericanus	Ves40#SINE/Ves	11	2196	5.94273	199.636	0.984545	203
P. mesoamericanus	meso_rnd-6_family-49#LTR/Gypsy	5	2125	1.466	425	0.982	432
P. mesoamericanus	meso_rnd-6_family-11694#DNA/hAT	1	2095	2.08	2095	0.51	4075
P. mesoamericanus	nhAT5_Mlyr#DNA/hAT	6	2048	6.24167	341.333	0.571667	597
P. mesoamericanus	nMar8_Mlyr#DNA/TcMariner	9	1896	6.44556	210.667	0.981111	215
P. mesoamericanus	Ves1_Drot#SINE/Ves	9	1667	6.11889	185.222	0.964444	192
P. mesoamericanus	meso_rnd-3_family-25#DNA/hAT	3	1492	6.10333	497.333	0.996667	500
P. mesoamericanus	LTR16_pDis#LTR/LTR	4	1490	6.1375	372.5	0.86	434
P. mesoamericanus	nMar4_Ppar#DNA/TcMariner	6	1458	6.00167	243	0.938333	259
P. mesoamericanus	(TGGA)n#Simple_repeat/Simple_repeat	8	1448	6.2	181	0.98	184
P. mesoamericanus	Ves30#SINE/Ves	7	1396	5.88571	199.429	0.984286	203
P. mesoamericanus	nMariner-10_EF#DNA/TcMar-Tigger	5	1320	6.092	264	0.54	492
P. mesoamericanus	meso_rnd-6_family-50#LTR/Gypsy	3	963	2.08	321	0.95	338
P. mesoamericanus	LTR16_Ppar#LTR/ERV	2	858	5.435	429	0.755	570
P. mesoamericanus	Tigger2a_Car#DNA/TcMar-Tigger	3	824	6.01333	274.667	0.803333	341
P. mesoamericanus	LTR-23_Drot#LTR/LTR	2	803	6.68	401.5	0.775	517
P. mesoamericanus	LTR-22_Drot#LTR/ERVL	2	777	6.295	388.5	0.81	482
P. mesoamericanus	meso_rnd-5_family-718#LTR/ERV	1	732	3.63	732	1	733
P. mesoamericanus	SAT1_ZM#Satellite	2	727	0.16	363.5	0.875	416
P. mesoamericanus	LTR6_Rf#LTR/ERV	2	694	6.445	347	0.805	429
P. mesoamericanus	LTR3_Ppar#LTR/ERV	1	632	6.61	632	0.82	770
P. mesoamericanus	LTR-24_Drot#LTR/LTR	1	556	6.98	556	1	558
P. mesoamericanus	LTR6_Ppar#LTR/ERV	1	544	6.65	544	0.75	726
P. mesoamericanus	(GAAA)n#Simple_repeat/Simple_repeat	3	543	2.08333	181	0.98	184
P. mesoamericanus	(GGAAA)n#Simple_repeat/Simple_repeat	3	543	3.23333	181	0.98	184
P. mesoamericanus	LTR-13_Drot#LTR/ERV1	1	520	6.97	520	0.54	956
P. mesoamericanus	LTR-11_Drot#LTR/ERV1	1	492	6.9	492	0.97	509
P. mesoamericanus	Ves6#SINE/Ves	2	419	5.795	209.5	0.985	213
P. mesoamericanus	(CCCTAG)n#Simple_repeat/Simple_repeat	2	362	1.7	181	0.98	184
P. mesoamericanus	(CA)n#Simple_repeat/Simple_repeat	2	360	4.02	180	0.98	184
P. mesoamericanus	meso_rnd-6_family-1527#LTR/Gypsy	1	339	6.86	339	0.99	341
P. mesoamericanus	nMar3_Mlyr#DNA/TcMariner	1	251	6.82	251	0.52	487
P. mesoamericanus	LTR13C_ML#LTR/ERV1	1	236	6.02	236	0.53	444
P. mesoamericanus	LTR54_PVa#LTR/ERV1	1	233	6.96	233	0.52	451
P. mesoamericanus	meso_rnd-2_family-12#LTR/ERV	1	231	5.66	231	1	232
P. mesoamericanus	meso_rnd-6_family-2703#LTR/Copia	1	217	4.8	217	1	218
P. mesoamericanus	Ves3_Drot#SINE/Ves	1	214	6.71	214	0.69	310
P. mesoamericanus	DF0001138#snRNA	1	202	6.87	202	0.98	207
P. mesoamericanus	(CGG)n#Simple_repeat/Simple_repeat	1	181	6.92	181	0.98	184
P. mesoamericanus	(GAA)n#Simple_repeat/Simple_repeat	1	180	5.25	180	0.98	184
P. mesoamericanus	DNA2_pDis#DNA/DNA	1	165	6.23	165	0.99	167
P. mesoamericanus	DNA1-1_Drot#DNA/DNA	1	157	6.27	157	0.8	196
S. hondurensis	Ves2_Drot#SINE/Ves	6461	1381077	6.10828	213.756	0.97636	219
S. hondurensis	nhAT1_Drot#DNA/hAT	1476	319066	5.73098	216.169	0.668449	324
S. hondurensis	nMar3_pDis#DNA/TcMariner	868	189768	5.51653	218.627	0.984205	222
S. hondurensis	jam_rnd-4_family-196#LTR/ERV	147	106424	6.6251	723.973	0.891224	813
S. hondurensis	nMar7_Ppar#DNA/TcMariner	463	97790	5.80257	211.21	0.987149	214
S. hondurensis	jam_rnd-4_family-662#LTR/ERV	244	85185	5.59135	349.119	0.985451	355
S. hondurensis	Ves22#SINE/Ves	331	69931	6.11737	211.272	0.987553	214
S. hondurensis	jam_rnd-5_family-1273#LTR/ERV	195	57036	5.15979	292.492	0.967231	303
S. hondurensis	jam_rnd-5_family-1124#LINE/L1	24	39552	6.50958	1648	0.8425	1956
S. hondurensis	HAL1-2_Drot#LINE/HAL	24	30417	6.57958	1267.38	0.698333	1815
S. hondurensis	LTR-6_Drot#LTR/ERVL	62	29134	6.32065	469.903	0.975968	483
S. hondurensis	MarsTigger3c#DNA/TcMar-Tigger	67	26984	5.94552	402.746	0.659701	611
S. hondurensis	nMar2_pDis#DNA/TcMariner	112	26365	5.96643	235.402	0.953393	247
S. hondurensis	LTR-9_Drot#LTR/ERVL	55	23168	5.838	421.236	0.844909	499
S. hondurensis	nMar3_Drot#DNA/TcMariner	96	20077	5.49542	209.135	0.981875	213
S. hondurensis	DNA1__pDis#DNA/DNA	67	19867	6.30821	296.522	0.936866	316
S. hondurensis	jam_rnd-6_family-3291#LINE/L1	12	18309	6.44917	1525.75	0.878333	1740
S. hondurensis	LTR2_pDis#LTR/LTR	37	18068	6.26541	488.324	0.964595	507
S. hondurensis	nhAT561_ML#DNA/hAT	67	17278	6.20985	257.881	0.958209	269
S. hondurensis	jam_rnd-6_family-282#LINE/L1	14	14562	6.04214	1040.14	0.786429	1325
S. hondurensis	LINE1-7_Drot#LINE/L1	3	13998	6.83	4666	0.65	7167
S. hondurensis	LTR-20_Drot#LTR/ERV1	29	13906	6.23552	479.517	0.887586	541
S. hondurensis	nMar9_Ppar#DNA/TcMariner	44	13256	6.30409	301.273	0.917273	328
S. hondurensis	retrogene_EF1-alpha_Drot#Retrogene/Retrogene	8	13008	6.37125	1626	0.91125	1786
S. hondurensis	nMar2_Drot#DNA/TcMariner	17	12414	6.15118	730.235	0.781765	934
S. hondurensis	jam_rnd-4_family-36#LTR/ERV	16	11239	5.78188	702.438	0.8225	853
S. hondurensis	DF0000016#SINE/Alu	43	9899	4.57209	230.209	0.718372	320
S. hondurensis	LTR-5_Drot#LTR/LTR	21	9514	5.95667	453.048	0.84619	536
S. hondurensis	retrogene_GAPDH_Drot#Retrogene/Retrogene	7	8731	5.29714	1247.29	0.958571	1304
S. hondurensis	Ves41#SINE/Ves	42	8404	6.06429	200.095	0.986667	203
S. hondurensis	Ves40#SINE/Ves	40	7999	6.031	199.975	0.9865	203
S. hondurensis	jam_rnd-5_family-4206#LTR/ERV	21	7429	5.91381	353.762	0.944286	375
S. hondurensis	DF0000011#snRNA	29	7347	4.03759	253.345	0.764828	331
S. hondurensis	retrogene_keratin_Drot#Retrogene/Retrogene	5	6883	6.29	1376.6	0.958	1435
S. hondurensis	Ves42#SINE/Ves	32	6393	6.03469	199.781	0.985313	203
S. hondurensis	nMar1_Drot#DNA/TcMariner	10	4945	6.552	494.5	0.848	584
S. hondurensis	nhAT1_Ppar#DNA/hAT	9	4818	6.65	535.333	0.777778	689
S. hondurensis	nMar2_Ppar#DNA/TcMariner	20	4808	6.313	240.4	0.9815	245
S. hondurensis	jam_rnd-4_family-504#LINE/L1	4	4208	6.3575	1052	0.6975	1512
S. hondurensis	jam_rnd-6_family-286#LTR/Gypsy	6	4040	6.29	673.333	0.815	828
S. hondurensis	nMar1_pDis#DNA/TcMariner	13	3921	6.45154	301.615	0.873846	345
S. hondurensis	retrogene_RPl23a_Drot#Retrogene/Retrogene	7	3743	6.20429	534.714	0.987143	542
S. hondurensis	LTR-10_Drot#LTR/LTR	6	3586	6.58667	597.667	0.993333	604
S. hondurensis	Ves2B_ML#SINE/tRNA	14	3394	6.40143	242.429	0.962143	252
S. hondurensis	Ves30#SINE/Ves	17	3391	5.95588	199.471	0.984706	203
S. hondurensis	retrogene_RPl17_Drot#Retrogene/Retrogene	5	3208	6.256	641.6	0.992	648
S. hondurensis	Ves43#SINE/Ves	15	3001	5.466	200.067	0.987333	203
S. hondurensis	Unk2_Mlyr#Unknown/Unknown	10	2421	4.675	242.1	0.981	247
S. hondurensis	jam_rnd-6_family-285#LTR/Gypsy	1	2346	6.74	2346	0.79	2986
S. hondurensis	jam_rnd-6_family-1125#DNA/TcMar	4	2324	6.41	581	0.955	608
S. hondurensis	Unk2_Ppar#Unknown/Unknown	2	2243	6.785	1121.5	0.585	1921
S. hondurensis	jam_rnd-6_family-8405#LTR/ERV	5	2149	5.416	429.8	1	431
S. hondurensis	HAL1-3_Drot#LINE/HAL	1	2030	6.88	2030	0.78	2592
S. hondurensis	Mariner1_Drot#DNA/TcMariner	2	1896	6.775	948	0.69	1379
S. hondurensis	Ves1_Drot#SINE/Ves	10	1853	6.392	185.3	0.966	192
S. hondurensis	LTR16_pDis#LTR/LTR	4	1536	6.3075	384	0.885	434
S. hondurensis	LTR-11_Drot#LTR/ERV1	3	1455	6.58333	485	0.956667	509
S. hondurensis	jam_rnd-6_family-291#LTR/ERV	2	1312	6.88	656	0.97	675
S. hondurensis	jam_rnd-6_family-11069#DNA/Harbinger	5	1281	6.428	256.2	0.992	259
S. hondurensis	Mariner1_BT#DNA/TcMar-Mariner	1	1166	5.88	1166	0.91	1281
S. hondurensis	LTR2_Ppar#LTR/ERV	2	1146	6.64	573	0.605	947
S. hondurensis	jam_rnd-6_family-11202#DNA/TcMar	1	1125	6.51	1125	1	1129
S. hondurensis	TE-5_EL#Unknown/Unknown	1	1075	6.08	1075	1	1077
S. hondurensis	jam_rnd-6_family-2409#LTR/Gypsy	2	981	5.145	490.5	0.53	930
S. hondurensis	nhAT5_Mlyr#DNA/hAT	3	961	6.53667	320.333	0.536667	597
S. hondurensis	TCG3_LTR#LTR/Gypsy	1	912	0.11	912	0.95	964
S. hondurensis	jam_rnd-6_family-491#LTR/Gypsy	3	906	6.31	302	1	303
S. hondurensis	LTR7_Ppar#LTR/ERV	2	797	6.585	398.5	1.165	341
S. hondurensis	DF0001077#snRNA	3	648	6.6	216	1	217
S. hondurensis	nMar8_Mlyr#DNA/TcMariner	3	637	6.65	212.333	0.986667	215
S. hondurensis	DF0000051#SINE/Alu	2	608	6.13	304	0.97	312
S. hondurensis	LTR4_Ppar#LTR/ERV	2	588	5.435	294	0.685	430
S. hondurensis	Mariner81_RFe#DNA/TcMariner	2	578	6.5	289	0.52	554
S. hondurensis	Unknown2_Drot#Unknown/Unknown	1	538	6.43	538	0.75	718
S. hondurensis	DF0000003#SINE/Alu	2	515	5.8	257.5	0.83	309
S. hondurensis	LTR-3_Drot#LTR/LTR	1	492	6.56	492	0.59	834
S. hondurensis	nMar4_Ppar#DNA/TcMariner	2	486	5.985	243	0.94	259
S. hondurensis	meso_rnd-6_family-6559#LTR/ERV	1	414	6.45	414	1	416
S. hondurensis	jam_rnd-6_family-2412#LTR/ERV	1	392	6.98	392	0.81	482
S. hondurensis	DNA1-1_Drot#DNA/DNA	2	388	6.79	194	0.99	196
S. hondurensis	nhAT2_Drot#DNA/hAT	2	384	5.79	192	0.99	194
S. hondurensis	LTR-23_Drot#LTR/LTR	1	382	6.84	382	0.74	517
S. hondurensis	jam_rnd-6_family-601#LTR/ERV	2	350	4.64	175	0.99	176
S. hondurensis	TY2_LTR#LTR/Copia	1	331	2.14	331	1	332
S. hondurensis	DF0000048#SINE/Alu	1	306	6.49	306	0.98	312
S. hondurensis	DF0000047#SINE/Alu	1	303	5.36	303	0.97	312
S. hondurensis	DF0000045#SINE/Alu	1	299	4.65	299	0.96	313
S. hondurensis	AluY_short_#SINE/Alu	1	297	1.61	297	0.99	301
S. hondurensis	nhAT1_mMol#DNA/hAT	1	289	6.84	289	0.61	470
S. hondurensis	nhAT206_ML#DNA/hAT	1	260	6.82	260	0.55	470
S. hondurensis	7SLRNA_short_#SINE/Alu	1	254	6.66	254	0.81	314
S. hondurensis	ALUII_DM#Unknown	1	239	0.84	239	1	240
S. hondurensis	Ves3_Drot#SINE/Ves	1	219	6.8	219	0.71	310
S. hondurensis	meso_rnd-6_family-2703#LTR/Copia	1	217	3.19	217	1	218
S. hondurensis	P7SL_Cpo#SINE/7SL	1	212	4.73	212	0.64	329
S. hondurensis	(CAGAGA)n#Simple_repeat/Simple_repeat	1	179	5.26	179	0.97	184

## Sheet: S4
Table S4. Non-retroviral endogenous viral elements (EVEs) detected in the genomes of Artibeus jamaicensis and Pteronotus mesoamericanus. EVEs were identified based on tblastn alignments of the reference viral database (https://rvdb-prot.pasteur.fr/) to the genomes, followed by filtering of sequences <100aa and retroviral sequences. Bat sequences with a best hit to a viral protein or EVE in the NC…
Species	Scaffold	Start	End	Strand	GenBank hit ID	Percent identity	Length	e-value	Bitscore	Taxonomy ID	Lineage	Family	EVE sequence	GenBank best hit ID	GenBank best hit name	GenBank best hit bitscore	GenBank best hit lineage
A. jamaicensis	contig_387	12624231	12624611	-	gi|9629643|ref|NP_044927.1|	46.429	112	7.52e-24	105	57579	Viruses;Cossaviricota;Quintoviricetes;Piccovirales;Parvoviridae;Dependoparvovirus;Adeno-associated dependoparvovirus A	Parvoviridae	TCTATAATGATGCAAGGAACTTCTAAAGCACCCCAAACTCAATTTGCAGCAGAGAATGAGACAGGAGCTACCAATACTTTTGCAGGATCCTCAGGCCACAAGATTCCCTCTTCTCAAGACACAGAGTCCAACAAACCTGCCAAAGAAGTGCATCTTCATACGGGAGTACAGCCTGGACAAGTATGGACGAACCATGATATATACTTTCAGGGCCCTCTTTGGGCAAAAATTTCTCACAAAGATGGGGTTTTTCACCCTGCCCCCAATATTGGCAGTTTGGGGTGCAGATGCCCACCACCTACAACTCTTCTGAAAAACACACCAGTTCCAGCAGAACTTCCTACCACTTTTAAAGAAGTATCCGTTAAACCTTTTATTAC	gi|9629643|ref|NP_044927.1|	-	105	Viruses;Cossaviricota;Quintoviricetes;Piccovirales;Parvoviridae;Dependoparvovirus;Adeno-associated dependoparvovirus A
A. jamaicensis	contig_387	12626630	12627634	-	gi|160415349|gb|ABX38993.1|	31.429	350	4.14e-39	155	38251	Viruses;Cossaviricota;Quintoviricetes;Piccovirales;Parvoviridae;Dependoparvovirus;Anseriform dependoparvovirus 1	Parvoviridae	CTATGGGACATCACCGAAGTGATTCATCATATGATGATGGTTCTCTCTGGAGCCCTAAGGAGGGTCCTGGAGGAGCATTGGTGTCGCCTAGCCCAGAAAGGACTGCTGTCCTTATTTCAGCTGGAAGAAGGCAGTGAGTGTTTTCACCTTCACTGTGTTTTAGAACAAGGATGTGTCAGATCCTTCATGATGGAACAGTATCTAAAGCAGATCAGAGAAGCCATCTGCAGTAATCATGGTGGCATTGTCCCACAAATAGATGACTGGTTAGCAGCTGCAAAAACAAAGCAAGGTGGCTTAAATAAAAGCATGCATGTGTCCTATATTGTGTTTTATTTATTATTATTGAAGGAGCAGCCAGAGGTTCAGTGGGCTTGGACTAACAGTCCTGCTTCTTTG…	gi|160415349|gb|ABX38993.1|	-	155	Viruses;Cossaviricota;Quintoviricetes;Piccovirales;Parvoviridae;Dependoparvovirus;Anseriform dependoparvovirus 1
A. jamaicensis	contig_387	6101917	6102285	+	gi|1003096901|gb|AMO03312.1|	61.789	123	8.65e-38	144	37325	Viruses;Cossaviricota;Quintoviricetes;Piccovirales;Parvoviridae;Dependoparvovirus;Anseriform dependoparvovirus 1	Parvoviridae	TTAACGACTGTGTGGACCAAATGGTAATTTGGTAGGAGGAGGGTAAGATGACTAATAAAGTTGTGGAGTCTGTGAAAGCCATATTGGGAGGGTCTGCCATCCAGGTTGATCAAAAATATAAGGTATCTGTACAAACAGAAACCACGCCTGTAACCATAACAAGAAATACTATGGGTTTAGTAGGAGATAGCAATAGCACCACTTCTGGGCACAAGCAGCCTCTTGAGGAGAGAATGTTTCTGTTTAGGTTTAATATAAAATTGGAGCATGATTTTGGAAAGATATCTAAATGGGAAATTATGGAATGTTTTCAGTGGGGACATGACTGTCCCATTCCTATCACTCCTGTATTTGAGGTACCCACTGGC	gi|1003096901|gb|AMO03312.1|	-	144	Viruses;Cossaviricota;Quintoviricetes;Piccovirales;Parvoviridae;Dependoparvovirus;Anseriform dependoparvovirus 1
A. jamaicensis	contig_851	22645770	22646168	+	gi|690566087|gb|AIR74894.1|	43.939	132	4.59e-27	114	37325	Viruses;Cossaviricota;Quintoviricetes;Piccovirales;Parvoviridae;Dependoparvovirus;Anseriform dependoparvovirus 1	Parvoviridae	TCATTGGTAATGCTACAGAAGGATGCTTGCCAACCTTTCCAGGTGATGCCTTTATGCTTCCTTAACATGGGTATTACACTCTTCATGCTTGCTCAGGAACCACCACCATGCCTACTGCTAGATCTGCTTTTTACTGTCGAGAATATGCCCCCAGTCAAATGCTTTGCACAGGCAACAGCTTTGCTTTTCTGTATAACTTTGAAAATTTGTCATTTTATTCTTGCTTTTCTCAAAATCAGAGAATTACTCATTAGTCCAACCCCTTGATCAATCAATATCTGTATGATTTCAACAAAACTACTCCTAACAGGTCCCTGGAAATTACAAAAGTCACCAAAAATATTTATGGTCAAAATTATACTAACTATGAGCAAGTCCCTTGGTGGCACATGCAGAGG	gi|690566087|gb|AIR74894.1|	-	114	Viruses;Cossaviricota;Quintoviricetes;Piccovirales;Parvoviridae;Dependoparvovirus;Anseriform dependoparvovirus 1
A. jamaicensis	contig_851	22642779	22644293	+	gi|343113619|gb|AEL87777.1|	36.667	510	6.02e-89	294	38251	Viruses;Cossaviricota;Quintoviricetes;Piccovirales;Parvoviridae;Dependoparvovirus;Anseriform dependoparvovirus 1	Parvoviridae	CCAGAAGTTTCTTCTTCCAACTCAATCCCTACTATGCAGTAGTCATTAGACTATCTTCTGATGGGGAGCAGCACCCTGCAAGAATGTCTGACCATTTTCTGCAATGGCTGGACACTATGCCCATTACTCTGCTGGGGGATATACACTGGGATATCCAGATGGTGAACACCCAGATGGCTGCTCTAGTGGGAGCCAGCCCCAGTGTGGTGCAGCAGAACTGGTGCCGTCTGTCTGGGAAGAGCAGTCTGTCCTTCTATAAGCTGGAAGCAGGCAGTGAGTACTTGCAACTACACTGTTGCTGAAACAAGGGCAGTAGAGTCTTTTGTGATGGTCACCATTTAATGCAAATTAAGGAGGCCATCAGGTGTGACACATATGAAGGAACAGCTCCTGATATTC…	gi|343113619|gb|AEL87777.1|	-	294	Viruses;Cossaviricota;Quintoviricetes;Piccovirales;Parvoviridae;Dependoparvovirus;Anseriform dependoparvovirus 1
A. jamaicensis	contig_387	6102896	6103492	+	gi|38569520|gb|AAR24359.1|	42.708	192	2.6e-27	118	38251	Viruses;Cossaviricota;Quintoviricetes;Piccovirales;Parvoviridae;Dependoparvovirus;Anseriform dependoparvovirus 1	Parvoviridae	ACTCTGCAAGAGGCTTTGTCATCCCTGGCTATATGTATCTTGGTCCTTTTAACAGTCTCGATAAGGGCAACCTGATCAATAAAGCAGATCAGGCAGCCAGAGTATGAGACATTGCATATGACAAACTATTGAAAGAAGGTAAAAACCCTTACCTAACTTTCAACCAAGCAGACCAAGTGTTTCTAGACACTATAAAGGACGATACATCCTTTGGGGGCACACTAGCTTGTGGTATTCCAGGCCAAAACAGGCCACTGAGTCCTATAGGACTTGTGGACATGGAGCCCCCAAGTGCAAAATGCCCTAAAGTTGCCGATGAAGCTGGCGAGGCCAGAGACCTACTTAGACAGACATCCCTCGGCACTGGCACATCTAAAGCACAAGTTAACCCTACACAAG…	gi|38569520|gb|AAR24359.1|	-	118	Viruses;Cossaviricota;Quintoviricetes;Piccovirales;Parvoviridae;Dependoparvovirus;Anseriform dependoparvovirus 1
A. jamaicensis	contig_387	12624737	12625432	-	gi|73762537|gb|AAZ83707.1|	47.032	219	1.45e-51	177	38251	Viruses;Cossaviricota;Quintoviricetes;Piccovirales;Parvoviridae;Dependoparvovirus;Anseriform dependoparvovirus 1	Parvoviridae	CAACATATCAAAGGTGAATCCTCAGACATGTCAGCCTACCTTGGGTATGCCACACCTTGGATGGATCTCAATTTCAACAGGTTTTAGTGTCACCGGAGTCCCGGTGAGTGGCAACTCTTCATCAACATATGGGGGCATCGGATCAAATTCCTGTAATGTCAAAAATTTAAATATCCAAGCCAAGGAGGTCACAGAGGCTAATGGTGTGAAAACAACTTAATGCCCACCATCCAAATATTTACTGATGGGCAGTATCAACTGCTTTATGTTCTTAGCAGCACTACTGAAGGTGCCAGGCCAGCATTTCCAGGTGATGTGTTTATGCTGCCTCAGTATGGGTACTGTACTTTGCACAAACGGTCTGTTATATCTACTGTTATTACTCCTCGGTCAGCCTTT…	gi|73762537|gb|AAZ83707.1|	-	177	Viruses;Cossaviricota;Quintoviricetes;Piccovirales;Parvoviridae;Dependoparvovirus;Anseriform dependoparvovirus 1
A. jamaicensis	contig_851	22644807	22645196	+	gi|38569530|gb|AAR24364.1|	44.167	120	3.66e-20	94.7	341673	Viruses;Cossaviricota;Quintoviricetes;Piccovirales;Parvoviridae;Dependoparvovirus;Anseriform dependoparvovirus 1	Parvoviridae	TTATAGGTGCTTTCAAAGACTGGTACAAAAAGAGCACAGCAACTTGGCATAACCTCTAACCTGGAACCTCTACTCCCAAAACCAACCAACAGCAGCGGCCTCACTCTGTGTCTGTCAGGAGGAAGAGCTGAAGACTCAGAAAGAGGTCTTGTCCTCCTTGGCTATAAGTACCTTTTAATGGTTTTGATAAAAGCCCTCTGGTCAATAAAGCAGATGAAGTGGGAAGAGACCATGACATTGCCTCTGAGAAATTAGTCAAAGAAGCTAAAAACCTTTACTTAACTTTCAATCAAGCAGACCAAGAGTTAATAAACAATTTACAGGATGATACCGCTTTTGGAGGAAATCTAGCCAAGGTTGTTTTAGGCCAACAAGCAGTTTCTTACCCT	gi|38569530|gb|AAR24364.1|	-	94.7	Viruses;Cossaviricota;Quintoviricetes;Piccovirales;Parvoviridae;Dependoparvovirus;Anseriform dependoparvovirus 1
A. jamaicensis	contig_354	31309119	31309679	+	gi|676700261|ref|YP_009055063.1|	35.714	182	1.99e-17	89.4	1881951	Viruses;Negarnaviricota;Monjiviricetes;Mononegavirales;Bornaviridae;Orthobornavirus;Elapid 1 orthobornavirus	Bornaviridae	AAAACGTTGTCAGCAACTCTTTGTACTGTTGCATTGGAATTTGTTTGGTAAATGAAGTGTATTTCTTTCTGGAAATTGATTTAGAGACTGGTGTTATAGAACAATTTACTAAGATGATAGCTGAAAAGGATGCACAATCTTTGTTCAACTATGGATCCCACATACAAAACGTATTTTCTGCTGAGTACATCTGGGGACATATTCATAAATATTGGTCTTGACCTTCTTGTAAAGTGTCATCTAAAAGACTTGCTCACTGCAAATACATGGCCATAAGAGTTCACATATCACAAATTTCTCAATATTGCCCTTAGTGAGATACTTAACCATTAGACTTAAATCCAGACATCAATGACTTGGTGTCTGATAAATCTATAATTGAATCAAGGAAACACTGGA…	gi|676700261|ref|YP_009055063.1|	-	89.4	Viruses;Negarnaviricota;Monjiviricetes;Mononegavirales;Bornaviridae;Orthobornavirus;Elapid 1 orthobornavirus
A. jamaicensis	contig_354	31310088	31311035	+	gi|676700261|ref|YP_009055063.1|	33.03	330	1.03e-35	147	1881951	Viruses;Negarnaviricota;Monjiviricetes;Mononegavirales;Bornaviridae;Orthobornavirus;Elapid 1 orthobornavirus	Bornaviridae	TTGTGCCTAGGTACACTACATTCTTCATACATGACAGATCCAACCCTACATATCAATCCACTGATGAACTACCAGAAGAAGACATGAGAACTTGTATATATGGTACAGGATCAGCTGGAGAAGGAATGAGGCAGAAGTTCTAGGTTGTTATGACACCATGCTTAGAGCTTTTGGCACTTGAGGAGGTTGGGGTCAAGGGAGTTATCCTCAGACAAGGAGATAACCAAATGATTGTTGTCACTTGTAGTGATCAAGATAAGACTCCTGTGGGTAGTAGTGTATTGGAGTCCATTAGAAAGCATGCAGAAGCTATGGGGCCCTTTCCTAAGGAAGGAGGAGTGCTGGGAAAGTGATAGTCTCTGTGATTATGGAAAGAGGCAGTATTTCAAAGGAACTGTT…	gi|676700261|ref|YP_009055063.1|	-	147	Viruses;Negarnaviricota;Monjiviricetes;Mononegavirales;Bornaviridae;Orthobornavirus;Elapid 1 orthobornavirus
A. jamaicensis	scaffold_1689	5733507	5734997	-	gi|676700261|ref|YP_009055063.1|	41	500	2.17e-108	363	1881951	Viruses;Negarnaviricota;Monjiviricetes;Mononegavirales;Bornaviridae;Orthobornavirus;Elapid 1 orthobornavirus	Bornaviridae	TTGGACACATTATCTACCTCCCTAGATGTAAATCCAGATATCAGTGACCTAGTGTCTGACAAGTCCATAACAGAGTCAAGGAAGCACTGGCGATGTGAATGTAACATTATGGCATACAGAGAAAAGTACAAGCAACCCATACAATATCCAGCAAAATGTGGCTTCAAATGTCGTGTCAAAGCTTTACTCGCCGGTCATTTGAATAATGTTCCTGCAATGTTGGCTCCCTTTTGCACAGGGAAACTGACGTCTGAAATGTGTATCACAGTTTGGATTCCTAAGGAGAAAAAACTTCAGAGAAAGGGGAGATATTTTAGTGTTCGATCATTATATTGCCAAGTGTATCAAGTTGTAACAGAGATTAATACCAAAGAGCACGTAATGCCACTAATCCAAACA…	gi|676700261|ref|YP_009055063.1|	-	363	Viruses;Negarnaviricota;Monjiviricetes;Mononegavirales;Bornaviridae;Orthobornavirus;Elapid 1 orthobornavirus
A. jamaicensis	contig_3174	1020083	1020499	-	gi|9631202|ref|NP_047986.1|	36.047	86	0.006	45.4	85618	Viruses;Peploviricota;Herviviricetes;Herpesvirales;Herpesviridae;Rhadinovirus;Ateline gammaherpesvirus 3	Herpesviridae	ATTAATAGAAAAGTTAGAAAAAAAATCACCCTTGAAAGCCCCCTACTACGACAAGATAGCCCCATGAGACAAAGGATTCTCCCAAAACCTACAAAAACACCGAGAAAAATCCCACCTACTATTAAAACTCCATAGAGACCTGCTTATTTTATTAAGGCCAGACCTTGGTATCCCTCTAAGGGACAGCGAAGTCTCCAGCCTGTCCCAACGCCACCTAAACCTACACTTCCTTATTATGGAGTCTGGGATGAGGACGGAGTTAAATGGGTTTCTAAAAACAGTAAAAATATAACGGCAAGAAGCCTACCCTTCTTAGAGAGACTTGCAAGAAGTGATAGCACACCACAAAAATGCATGACAGCACAAAGAAAACTAGAAGTTAGAAAAAGCCTCATAAGA…	gi|9631202|ref|NP_047986.1|	-	45.4	Viruses;Peploviricota;Herviviricetes;Herpesvirales;Herpesviridae;Rhadinovirus;Ateline gammaherpesvirus 3
A. jamaicensis	contig_548	551159	551542	-	gi|9625970|ref|NP_040216.1|	35.714	84	9.41e-06	53.1	10353	Viruses;Peploviricota;Herviviricetes;Herpesvirales;Herpesviridae;Simplexvirus;Saimiriine alphaherpesvirus 1	Herpesviridae	ACTGAATATAGACATTACCCAAGAGGAAGGGACAGTTCAGGGGAAAACATTAGTCTTCCCCACGGAACTCCCTGAAAGGATGGAAAAATCCCCACAGATTCCCCTCTCCCTTATACAGGGGAGTACGACAGCCAGGGTGATATAATTGTTAACCATAAGGGAAAACATGTCAAGTTGTATAAATTACCCTGGTTTGAGCAACTTAAAGCGATCAGGACCCCATGGTGTACCAGAAATAAGAAAAACAAGTTAGATCTCTTAAATCAATAGTTAAGGCCAGTTAATAAAGAACCAGGTTATTGTTGCAAACACAGGTTGTGCTGCCAACAGTTGAGAGATTGGAAGAACAGATTAGAAAGACTTTCCCACGACTGTTCCTTACC	gi|9625970|ref|NP_040216.1|	-	53.1	Viruses;Peploviricota;Herviviricetes;Herpesvirales;Herpesviridae;Simplexvirus;Saimiriine alphaherpesvirus 1
A. jamaicensis	contig_834	1722052	1722705	+	gi|480306688|gb|AGJ74884.1|	27.545	167	3.07e-06	57.4	1715288	Viruses;Negarnaviricota;Monjiviricetes;Mononegavirales;Bornaviridae;Orthobornavirus;Passeriform 1 orthobornavirus	Bornaviridae	TGGTGACTTTGCATCAAGGCTCTAGAGACAATTCACACATAAGAGTCATGGAAAACTGGTTTAATGCATTCTAGGCTACAGCTGGCTTGAACATCATGTATGTAAATGACTTCCTGTTATGTACATTATCATATGCAGCAAGTATAGCCACTTACAACTGGTCCCATTATATGCTAATTAATATTTTGTCTACAAAGTTTGTTGGCATACCCCAGTTGTCAATGATCCAGATTCATATAATAGCCAAAGAAGCATAGATGACTTCACTTATGGCTATCAATACATTTCTCAAAGAATTTGACTCAGCTCTCATCCTAAAAACTGGAATTACAGGTGAAATACCAAAATTTTGCATAGCATGGAGACACTTTGACCAAGAAGTAGGACCCGACTTGTTTT…	gi|1024846518|dbj|BAU94257.1|	bornavirus-like nucleoprotein element	149	Eukaryota;Chordata;Mammalia;Proboscidea;Elephantidae;Loxodonta;Loxodonta africana
A. jamaicensis	contig_354	31311220	31311882	+	gi|676700261|ref|YP_009055063.1|	46.341	82	3.97e-15	84	1881951	Viruses;Negarnaviricota;Monjiviricetes;Mononegavirales;Bornaviridae;Orthobornavirus;Elapid 1 orthobornavirus	Bornaviridae	AGCAACAGGTACAAGAGAGATGTCATGATGTGCCTTATGGGTAAGAGCTCAGTAGACATTTTATCCATTGTTCTTACAGATTGTGGTGCCCAGAGTGCTGATGCATTAGATGATTGACATGGGGCTGGGATCTTGAAAGTGTCACAGTGCTCTTTATAGCTGGACACTTTTGCATTGCCTTAGAGGTTAGTCCATCTGCAATTTATCAAAGTATTTGTGTTTTCTACTCTGCAGAAAACAATCCGCATAACTCTCGTGGAAATTGGGAAGGGTAGGTTTTATCTCCTGGTGGGTCCAGCCAGCAACTTGCCATCTACTAGAAACAGAGTGATGACTGAGAGCCTATTAACTCTCTTTGATTGGTTCAGAATCAAGGGATAACATTTTAGACAAACCTTA…	gi|1072896272|dbj|BAV60925.1|	bornavirus-like L-1	85.5	Eukaryota;Chordata;Mammalia;Chiroptera;Vespertilionidae;Eptesicus;Eptesicus serotinus
A. jamaicensis	scaffold_1964	26510888	26511664	+	gi|388252608|gb|AFK24394.1|	34.615	104	0.002	48.5	1715293	Viruses;Negarnaviricota;Monjiviricetes;Mononegavirales;Bornaviridae;Orthobornavirus;Waterbird 1 orthobornavirus	Bornaviridae	TCGCAGCCACACCTGGTGATGCACCTCATCACCTTGGACTCTGCCACACCACTGGGCACATGCTAGTGGCTTTGTATCGTGAACTGACTCCAGAGACAATTCTCACTGAAGAGCCGTGGAAAACCGGTTTAACACGTTCAAGGCTGCAGCTGGCCTGAGCATCATGCATGCAAATTATTCCCCATTAGATACATCGTCATATGTGGCAAATATAGCCACTTACAACTGGTCCCATCATCTTCTAGTCAATATTTGTCCACAGGGTTGGTGGTATAGCCCGGCCGTTTGTGGTCCATGTGCACAAGGTAGCCCAAGCAGCACAGATGACTTCCCTCATGGCCATCAACACATTTCTCACGGAAGTTGACTCAGCTCTTATTCTAATACCTGGAGTTCTAG…	gi|1024846516|dbj|BAU94256.1|	bornavirus-like nucleoprotein element	109	Eukaryota;Chordata;Mammalia;Proboscidea;Elephantidae;Loxodonta;Loxodonta africana
A. jamaicensis	scaffold_612	6561399	6561737	+	gi|480306688|gb|AGJ74884.1|	38.636	88	2.11e-08	60.5	1715288	Viruses;Negarnaviricota;Monjiviricetes;Mononegavirales;Bornaviridae;Orthobornavirus;Passeriform 1 orthobornavirus	Bornaviridae	GCATGTCTCTGATGGTACAGGTCCACATAATTGCAAGGAAGGAACAGATGACACCTCTGATTGCTATAAATACATTTCTCAAAGAGTTGGACTCTACTCTTATTCTAATCACTGGAGTGACTGATGAAATACCAAAATTCCTCAAGGCCTGGAAACACATGAAGCAGCAAATAGGGCCAGAATGGTTTCCATATGCAAAAGCAACTCGCCATCCTGAAGCTGCTAAAGTAGCACCATCAGAATTTGCAAAGCTCCCATCAGCTGCCTTGTACCATGCACCTGAAACCAGTTCAATTGTGAAGAACTGGTTTCTTCACAGCAGAATATACGAGGGTGTC	gi|1024846516|dbj|BAU94256.1|	bornavirus-like nucleoprotein element	115	Eukaryota;Chordata;Mammalia;Proboscidea;Elephantidae;Loxodonta;Loxodonta africana
P. mesoamericanus	scaffold_12	3807828	3808400	+	gi|51593837|ref|YP_068408.1|	33.526	173	1.14e-14	81.3	82300	Viruses;Cossaviricota;Quintoviricetes;Piccovirales;Parvoviridae;Dependoparvovirus;Adeno-associated dependoparvovirus B	Parvoviridae	TAAAACACTCTCTAGTAGAACTGCTTATTATTGGTGAAGAATGTGATTTTCAAAAAGTTAATAAGCTGTGTACTTTGATCAACATGTTTCCATGATACAGTGGTGCTATTATATATATGGGCAGCTCAACTAACTGCCAAAAATTTTTGGCCCTTTTTTCACTGGTAAAAACCAACTTAGTTTCAGCTCCAGCTTATAAATATGTGTGTTATATTTGTGCTAATTATACCAATGAACACTGTCTATTCAATGATAGTATGATAAAAAATTAATTTGGTGGAGGAAAGGACAAAATCATGATATACCATGTCATGACTGAAACTGCAAAAGCAATTCTAGAAGGAACTACTTGCCAAATTGGTAAAAAAGGAAGATAGAGTAGGGAGATAATAACTACTC…	gi|51593837|ref|YP_068408.1|	-	81.3	Viruses;Cossaviricota;Quintoviricetes;Piccovirales;Parvoviridae;Dependoparvovirus;Adeno-associated dependoparvovirus B
P. mesoamericanus	contig_20	73471394	73471909	+	gi|46487839|gb|AAS99281.1|	52.518	139	1.05e-37	146	272636	Viruses;Cossaviricota;Quintoviricetes;Piccovirales;Parvoviridae;Dependoparvovirus;Adeno-associated virus	Parvoviridae	CAGAAACTACCAATATTTTTGCAGCAATTTTAGGCCACAAGATTAGCTCTTCTTAAGACACAAAGTCCAACAAACCTACCAAAGAAGTGCCTCTTTATATGGGAGTACAACCTGGACAAGTATGGATGAACCACGATATGTACCTCCAAGGCCTTATTTGGGCTAAAATTCCTCACAAAGATGAGGCTTTTCACCCTGCCCCCAACATCATTGGTTTTGGATACAGACGGCCGCTGGCTATAACTCTTTTGAAAAACACACCAGTTCCAGCAGAACCTCCTACCACCTTTAAAGAAGAAGCCATTAAATCTTTTATTTACTAATACTCCACAGGTCAAGTTACAGTAGAAATTGAGTGGGAATCACAGGCCACACACAGAAAATGGTGAAATACAGAAA…	gi|46487839|gb|AAS99281.1|	-	146	Viruses;Cossaviricota;Quintoviricetes;Piccovirales;Parvoviridae;Dependoparvovirus;Adeno-associated virus
P. mesoamericanus	contig_182	9042093	9043298	-	gi|354463164|gb|AER25357.1|	51.313	419	9e-130	399	1511896	Viruses;Cossaviricota;Quintoviricetes;Piccovirales;Parvoviridae;Dependoparvovirus;Anseriform dependoparvovirus 1	Parvoviridae	CCTTTTAACGGCCTTGATAAAGGCCCTATTGTCATTAAAGCAGACAAAGTGGCTAGAGTCCATGACATTGCCTATGATAAGTTAATCAAAGAAGATAAAAATCTTTACTTAACTTTCAATGAAGCAGACCAAGAGTTAATAGACAATTTACAAAATGACACCTCTTTCAGAGGAAATCTAGCCAAGGGTGTGTTTCAGGCCAAGAAGCAGTGGCTTACCAAACTTGTTCTTGTAGACACACCATCCCCCAGTCCAAAGAAACCTAAATTAGGATCCCAAGCTCGAGAGGCTGAAGGTTCACCTGGATTACCATCTGGAACTAGCACAGATGATCAAGCACAAAATCCAGCTATACCAGCGATGGCTTCGGGAGACAACGGAGAGGTTACCACCGCTAAT…	gi|354463164|gb|AER25357.1|	-	399	Viruses;Cossaviricota;Quintoviricetes;Piccovirales;Parvoviridae;Dependoparvovirus;Anseriform dependoparvovirus 1
P. mesoamericanus	contig_182	9044516	9044875	-	gi|1003096901|gb|AMO03312.1|	51.261	119	1.07e-30	124	37325	Viruses;Cossaviricota;Quintoviricetes;Piccovirales;Parvoviridae;Dependoparvovirus;Anseriform dependoparvovirus 1	Parvoviridae	CAGCCTAATGCTAAAGCCCCAGTCATTCTTAATAGGACCACCAAAAAGTACAGCAAGGTGGTAGAATGGCTGGTAAAAAATGGTATCACCTCGGAGTGACAATGGCTCCTGGAGGACAAAGAATCTTTTCACAGCTTTCAAGGCACGTTCGCCATGTCCAGGCAGATGAAGACTGCCCTGGAAAATACTCATGCAGAGATGGTGCCAACAAAGTCATCTGAGGACTACCTAATGGGGAAGATGGCAGTAAGAGACATCACCAAAAACAAAGTGTTCCAGCTCTTCCAGGTGAAAGGCTATGACCCTCTCATGGCAGCCAACATCCTGGTTTGCTGAGTGTGGAGAGAGGCCAACCAAAA	gi|1003096901|gb|AMO03312.1|	-	124	Viruses;Cossaviricota;Quintoviricetes;Piccovirales;Parvoviridae;Dependoparvovirus;Anseriform dependoparvovirus 1
P. mesoamericanus	contig_20	80061037	80061378	-	gi|40795864|gb|AAR91602.1|	65.179	112	1.84e-38	145	38251	Viruses;Cossaviricota;Quintoviricetes;Piccovirales;Parvoviridae;Dependoparvovirus;Anseriform dependoparvovirus 1	Parvoviridae	AGAATCTTTCAGGCAACTTCCACTATGTCTCGGCAGGTGAAGGCGGCACTGGAGAATGCCTACACAGCAATGCTTCTGACTAAGTCAACCGAGGACTATCTTATCTGAAAGCTGCCCACATGGGACATCACCAAAAACAAAGTGTTTCAACTCTTTGTAGTGAACAAATGCAATCTTCTGATGGCCACAAATATTTTAGTGAAGTGGGCTCACTGAGAGTTCAACAAACAAAACACCATATGGTTCTACGGACCTGCAACCACAGGGAAGACCAACATCGCAGAGGCTATTGCCCATGCTGGGCTTTTCTATAGCTGTGTTAGCTGGACTAATGAAACTTT	gi|40795864|gb|AAR91602.1|	-	145	Viruses;Cossaviricota;Quintoviricetes;Piccovirales;Parvoviridae;Dependoparvovirus;Anseriform dependoparvovirus 1
P. mesoamericanus	contig_433	735400	736974	-	gi|1032305827|gb|ANG60950.1|	36.918	279	5.95e-72	131	37325	Viruses;Cossaviricota;Quintoviricetes;Piccovirales;Parvoviridae;Dependoparvovirus;Anseriform dependoparvovirus 1	Parvoviridae	TGCAATAAAGCAGATAAGGCAGCCAGAGCGCATGACATCACATATGACAAACTCTTGAAAGAAGGTAAAAACCCTTACCTAACTTTCAATCAAGCAGACCAAGAGTTTCTAGACATTCTAAAGGATGAGACATCCTTTGGGGGCAAATTAGCTCATGGTGTTTTCCAGGCCAATAAGTGGCCAATGAACCCTATAGGACTTGCAGACACCGGGCCCCCAAGTCCAAAATGCCCTAAAGTTGCTGATGAAGCTGGTGAAGACAGAGACCTACATAACAGATACCCCTTGGCACTGGCACACCTGAAGCACAAGTCAACCCTACTCAAAAAATGGCTACAAGGGAAGCTGGAGTTTTTGTCATCGCAAGTGGAGGAGACAGAGGAGTGGGTGAGTCCTCTG…	gi|1032305827|gb|ANG60950.1|	-	131	Viruses;Cossaviricota;Quintoviricetes;Piccovirales;Parvoviridae;Dependoparvovirus;Anseriform dependoparvovirus 1
P. mesoamericanus	contig_20	80058769	80059623	-	gi|38569522|gb|AAR24360.1|	54.043	235	3.87e-78	260	38251	Viruses;Cossaviricota;Quintoviricetes;Piccovirales;Parvoviridae;Dependoparvovirus;Anseriform dependoparvovirus 1	Parvoviridae	CCTGAAGCACAAGTCAACCCTACTCGAGAAATGGCTACAAGGGAAGCTGGAGTTGTTGCCATCTCAAGTGGAAGAGACAGAGGAGTGGGTGAGTCCTCTGGAAATCGGCATTGCGATTCACAATGGAAGGGCAACATGGTTACCCTCTGTTCTACCTTCACATGGGTCCTCTCTTCCTATGAAAACAATCTTTATAAACAAATCAAAGAAGAGACGAATGAAATGCCCACCTACCTCGGATACAGCATCCCATGGGCATACATTGACTTCAACAGATTCCAGTGCTGTTGGAGTGCAAGGGACTGGCAACAACTCATCAATAACTACTTTGCCCTCCATCCAAAAAGCTGCTGTGTCAAAATCTTCCAAGTTAACTTCCAAATTAAGGAGGTCACAGAG…	gi|38569522|gb|AAR24360.1|	-	260	Viruses;Cossaviricota;Quintoviricetes;Piccovirales;Parvoviridae;Dependoparvovirus;Anseriform dependoparvovirus 1
P. mesoamericanus	contig_20	80061435	80061800	-	gi|1003096901|gb|AMO03312.1|	43.089	123	8.54e-22	99	37325	Viruses;Cossaviricota;Quintoviricetes;Piccovirales;Parvoviridae;Dependoparvovirus;Anseriform dependoparvovirus 1	Parvoviridae	GCTGTGAAGTCTTTTGTTTGAGGCTGTCACATGAAGCAAATAAAAGAGGCTATCAAGAGAGCTATCTATGACGGCATCTCTCCTCAAATTCCAGACTGGTCAACTGCCACTAAAACTAAACAAGGTGGTTTAAATAAGTCTGTTGATGTCTCAGATTTGGTATTTTATCTGCTGGGAAAGAAACAGCCTGAAGCCCACTGGGCCAGGGCTAACATCCCAGCATTTAGCCCTGTGGCTTTAAATGCTGACGGGTGGACTGCTGCTGTACAAGAATGGCAGAAAGACCTCATTGTGCAGCTCTCTGTCTCTGATCTTAAGGCTCCTATAATTCTTAACAGAACCACCAAAAAGTACAACGAGGTGGT	gi|1003096901|gb|AMO03312.1|	-	99	Viruses;Cossaviricota;Quintoviricetes;Piccovirales;Parvoviridae;Dependoparvovirus;Anseriform dependoparvovirus 1
P. mesoamericanus	contig_182	9044043	9044441	-	gi|343458967|gb|AEM37641.1|	59.542	131	5.58e-45	163	1073950	Viruses;Cossaviricota;Quintoviricetes;Piccovirales;Parvoviridae;Dependoparvovirus;Pinniped dependoparvovirus 1	Parvoviridae	GGCTGCATAACCCAGAGTAATGGAAACTTTCCTTTTAATGACTATAGGGATAAAATGATTATTTGGTAGGAGGAGGGTAAAATGACTAATGATGTTGTGAAGTCTGCAAAGGCTCTTTTGGGGGAATCTGCCATAAGGGTTGATCAGGAATGTAAATGGCCTGTACAAACTGAACCCACTCCTGTGATTATCACCAGTAACATTGATATGTGGATTGTAGTGGATGGGAACAGTACAACTTTTGAACATAAGGAAACTTTAGAAGAAAGAACTTTTTTGTTTAGTTTTAATGTAAAGCTGAGACATGATTTTGGAAAGATTAGCAAATGGGAAATTAGAGAATTACTAAGGTGGGGCAGCAATTATCCTATATTTGTCACCCCAGTGTTTGAGGCTTC	gi|343458967|gb|AEM37641.1|	-	163	Viruses;Cossaviricota;Quintoviricetes;Piccovirales;Parvoviridae;Dependoparvovirus;Pinniped dependoparvovirus 1
P. mesoamericanus	contig_74	28662567	28663538	+	gi|676700261|ref|YP_009055063.1|	39.735	302	1.49e-46	178	1881951	Viruses;Negarnaviricota;Monjiviricetes;Mononegavirales;Bornaviridae;Orthobornavirus;Elapid 1 orthobornavirus	Bornaviridae	ACTCAGCTGTCTCGACACACAGTAGTTTTAGAAAGCATCCAGAAGCTATGGGACACATCCTCAAGGAAGAGTTTTAGGAAAGTGATTGTCTTTGTGAATATGGAAACAGGCAATATTTCAAAGGAACTGTTGTTCTGAATGTATTCAAAATTATGTCCCATATGTCCAATAGTACTGGTGAAATATTTCTAAACATTTACTCTCAACTTGCCTGCATCATTTCATCCCATGAGGCAGCTGCAGAGTCTGATCACACTCCTTGGATAACTGTGATTATTGGGTATGTCTTGTATCATACTGAGTTTACCATTCAAACTGACCCAGATGTTTGAAGAGATGTGAACCATGCCACAGCATTGTTCATTAATGGAGGCTTGCCAACTATAGCCGTGGCTCCAT…	gi|676700261|ref|YP_009055063.1|	-	178	Viruses;Negarnaviricota;Monjiviricetes;Mononegavirales;Bornaviridae;Orthobornavirus;Elapid 1 orthobornavirus
P. mesoamericanus	contig_74	28663544	28664251	+	gi|365256927|gb|AEW69865.1|	31.967	244	4.92e-20	98.6	1548718	Viruses;Negarnaviricota;Monjiviricetes;Mononegavirales;Bornaviridae;Orthobornavirus;Psittaciform 1 orthobornavirus	Bornaviridae	GATGATTGACATGGGGCTGGGGTCTTGAAGGTGTCACAATGTTCTTTATAGCTGAACAGTTTTTTATTGCCTAGAGGTTAATCCATCTGCAATTCATTGAAGTACCATGTTTTCTACTCTTCAGAAAACCCATGTAACTCTTGCAGAAATTGGGAAGGGCAGGCTGTATCTCCAACAAGGTGCAACCAGGAACTTGCCATCTACTAGAATTGGAGCGATGACTGAGAACCTAGTAGCTCTTTGTGATTGGTTCAGAATCAAGGCGTAACATCCTAGACAAACATTATAACTCTATTATAAGGAAGTTCCCAAGTGAAAAGGGAGTTCAAATGGTTCCAACAGGAATTAGAATGGGTGGAAAATTGACACATCATCTTCCAAGCAGGGTGGCACATTGAG…	gi|365256927|gb|AEW69865.1|	-	98.6	Viruses;Negarnaviricota;Monjiviricetes;Mononegavirales;Bornaviridae;Orthobornavirus;Psittaciform 1 orthobornavirus
P. mesoamericanus	scaffold_99	5704194	5705192	-	gi|334361915|gb|AEG78314.1|	44.762	105	3.36e-19	99.4	1548714	Viruses;Negarnaviricota;Monjiviricetes;Mononegavirales;Bornaviridae;Orthobornavirus;Psittaciform 1 orthobornavirus	Bornaviridae	CCAGAGATCCAGTATGCATTGTGTGCAGAATCAGATGTCTTTCTTGGATGTGACAAATTCTTTAGGACAGGGAACATTATGCTAAGATATACCACATTTACTACACAAGATAAGTTCAACCCTCCCTGGCAGTTACCTGATGGATTGCCTGTGGAGGACATAAGAACCTGCATACACGGTGCCAGCTGTCCTGGAGAAGGGGTGAGACAAAATTTGTGGCCTCTTACTCAAAATTTTTCAGCTTTTGAAGAAGTTGAGATCAAGGGTGTTATTCTTGACCAGGCTGACAACCGAACAATAGTTGTTACCTGTTCTGAACAAAGAACGAGTCCATGATAGCATGCTGGAATTAATACGAAAACATGCAGAAGCGATGGGCCATGTCTTTTAAAAAGGAAG…	gi|334361915|gb|AEG78314.1|	-	99.4	Viruses;Negarnaviricota;Monjiviricetes;Mononegavirales;Bornaviridae;Orthobornavirus;Psittaciform 1 orthobornavirus
P. mesoamericanus	scaffold_99	5705747	5706142	-	gi|676700261|ref|YP_009055063.1|	31.655	139	2.57e-11	69.7	1881951	Viruses;Negarnaviricota;Monjiviricetes;Mononegavirales;Bornaviridae;Orthobornavirus;Elapid 1 orthobornavirus	Bornaviridae	TTCAGTAAGATGAGGGCTGAGAAAGGAGACTCTCAGTCACTCCTTTCATATGGATCTTGACTGCACAATGTGTTTGTTGCTGAATATATTAGGGGGCATCTGTATAAGCATGGGATGTGGCCTTCATGAAAGATCTTGTTACCAGGACTTGCCCACTAATGCTCTATTGCAGCTTAGTCAAGGCAGTATAAATATGATGACTTCCAAGATGTTTCCTTAGACACATCATCTACCTCCTTGGATCTAAATCCAGATATCAATGATCTGTTATCTGACACATTGATAATAGAGTCAAGGAAACACTGGAAGTATGAATTTAACATTGTAGCATACAGAGAAAAGAACAAGCAACCCATACAACATCCAGCAAACACAGCCTCAAACGTTTTGTCAAA	gi|1072896264|dbj|BAV60921.1|	bornavirus-like L-1	80.9	Eukaryota;Chordata;Mammalia;Chiroptera;Vespertilionidae;Eptesicus;Eptesicus nilssonii
P. mesoamericanus	scaffold_99	5706172	5706531	-	gi|1049010275|ref|YP_009268892.1|	35.294	68	0.048	42.7	1548714	Viruses;Negarnaviricota;Monjiviricetes;Mononegavirales;Bornaviridae;Orthobornavirus;Psittaciform 1 orthobornavirus	Bornaviridae	TTTCCTTGCATTTGCTGATATGTCAAATCCCAAATGAACTTCATGATTTCCAGTTTCATCAGTGACTCTGTCCACAGGACCTTGACATATACTTATCCTACAGTACTAAAAATCTTAGCGTGGACTGACAGTGCAGCTATGGTCCTTACAACAGATGACTACTTTGAAGGGATAAAATCAATTTTACCTTTCTGTCAGGGATGTGTTACGGAAGTACACAATAGTCCATCACTTCCCTCAAGCTTTAAAGAAGTAACAAGCAGTGCCATAGACAAATTATCCCAGCAGCTTGAGCAGACCATAGAGACTCTCAGCAACTATACCATTGTGGCTCTGGAAATATGCTCAGTAAATAAAGT	gi|1072896264|dbj|BAV60921.1|	bornavirus-like L-1	55.1	Eukaryota;Chordata;Mammalia;Chiroptera;Vespertilionidae;Eptesicus;Eptesicus nilssonii
P. mesoamericanus	contig_24	9631230	9632150	-	gi|2072200|gb|AAB53712.1|	28.165	316	8.64e-21	100	12455	Viruses;Negarnaviricota;Monjiviricetes;Mononegavirales;Bornaviridae;;Borna disease virus	Bornaviridae	GAAGCATCTCAAAGATCACTGTTCTGCCCTGCAACAGGCAGGCTCATATTCCTCTGTTTCCTGTTTGTTGGAATACGTGAGAATTTTATAGCTGCAGGGGTATCGAAAGAATCATACTTTGTGGCTCCACTCAAAGGTAGACTTGAAACAAAGGCTCTTTATGGATCCAACCTCAAAGGAAAAACTGAAAGGGAAAGTTCTTATCCCTTAAAATATCTTCCATCATGAGGCATTGCTGTGATCTCATATTGGTGCTGACATCAGATCCAGTGACAAGATTGAAGCTAATAGTCTTCAGGTTAAGAAGCGGTTCAAGACATTAATGGTAAGGTTGCAAGGCCCAGGCCATGGGGGGAAGCTAACCTTCTGCTTAACTGTAATAGGGGTCCAGCTATTGAT…	gi|1016701608|ref|XP_016072469.1|	Bornavirus-like nucleoprotein 1	172	Eukaryota;Chordata;Mammalia;Chiroptera;Vespertilionidae;Miniopterus;Miniopterus natalensis
P. mesoamericanus	contig_1205	141888	142451	-	gi|480306688|gb|AGJ74884.1|	29.897	97	0.000153	49.3	1715288	Viruses;Negarnaviricota;Monjiviricetes;Mononegavirales;Bornaviridae;Orthobornavirus;Passeriform 1 orthobornavirus	Bornaviridae	CACCAAGTGTTGGTTGACACATTGGCAACACAAGTTCATGGAGTGGCACAGTCTCTGATGGTACAGGTCCACATGGTTGCAAAGAAAGAACAGACGACATCTCTGACTGCTATAAATACATTTCTCAAAGAGTTTGACTCTACTCTTATTCTAATCCTTAGAGTGACTGATGAAATACCAAAATTTCTCAAGGCCTAGAAACACATGGAGCAGCAAATAGGACCAGAATGGTTTCCATATGCGAAAGCAACTCGCCATCCTGAAGCTGCTAAAGTAGCGTCATCAAAATATCCAAAAGCTCGCATCCGCTGCCTTGTACCATGCATCTGAAATTACTTCAGTTATGAAGAACTACAGGCAAAGGTGTCCAATACAGAAGGACTCCCAGAAACAAAACTA…	gi|1024846516|dbj|BAU94256.1|	bornavirus-like nucleoprotein element	118	Eukaryota;Chordata;Mammalia;Proboscidea;Elephantidae;Loxodonta;Loxodonta africana
P. mesoamericanus	contig_73	18856580	18857164	-	gi|1049012053|ref|YP_009269413.1|	32.877	146	7.37e-15	81.6	12455	Viruses;Negarnaviricota;Monjiviricetes;Mononegavirales;Bornaviridae;;Borna disease virus	Bornaviridae	ACAATGCATGCAACTTATTCTTAACCTGAGCTATCAGTTTATGTGGCAAAAATTGCTCCATATAATTGGGCACCTCAAATGCTGGTTGATATCCTTTCTACACAGATTGGATGATTAGCACAATCCTTGATCATTCAAGTACATATGGTTGTTAGGGAAGCACAAATGACTGCTCTCATTGCCATCAATACATTTCTTAAGGAGTTCAACTCCGTCCTCCTTTTGATACCTGGACTGATGGATGAGATTCCAAAATTCCATGAAGCATGGAGGCACTTGGAGCATCAAATTGGTGCCAAGTTGTTTCCATATGTAAAGGTGATACACCATCCGGAAGCTGCCAAAGTCACCCCATCTGCCTTCCCCAAGCTTGCATCTGCTGCACTCTATCACACAACC…	gi|1024846516|dbj|BAU94256.1|	bornavirus-like nucleoprotein element	151	Eukaryota;Chordata;Mammalia;Proboscidea;Elephantidae;Loxodonta;Loxodonta africana

## Sheet: S5
Table S5. Significantly expanded or contracted gene families in the bat lineage detected using CAFE. Ortholog clusters were assigned to PANTHER gene families based on human protein annotations from biomaRt and gene family descriptions were obtained from pantherdb.org. CAFE results for the Yangochiroptera clade and for Artibeus jamaicensis and Pteronotus mesoamericanus are also shown.
PANTHER gene family		CAFE gene gain and loss bat branches				CAFE p-values on bat branches				Gene family annotation				Species gene numbers
Gene Family ID	Gene family description	Chiroptera	Yangochiroptera	A. jamaicensis	P. mesoamericanus	Chiroptera	Yangochiroptera	A. jamaicensis	P. mesoamericanus	Gene symbols	Functional group	Gene names	Human protein IDs	Human	Mouse	Dog	Horse	Pig	M.molossus	M.myotis	P.discolor	P.kuhlii	R.ferrumequinum	R.aegyptiacus	D.rotundus	E.fuscus	A.jamaicensis	P.mesoamericanus	M.natalensis	M.brandtii	M.davidii	M.lucifugus	P.alecto
PTHR26454	NA	-23	-1	1	-1	0	0.217657	0.286121	0.650009	Olfr49,OR6C3,Olfr212,Olfr787,Olfr810,Olfr820,Olfr768,OR6C4,OR6S1,OR6F1,OR6V1,OR6X1,OR6C68	NA	olfactory_receptor_49,olfactory_receptor_family_6_subfamily_C_member_3,olfactory_receptor_212,olfactory_receptor_787,olfactory_receptor_810,olfactory_receptor_820,olfactory_receptor_768,olfactory_receptor_family_6_subfamily_C_member_4,olfactory_receptor_family_6_subfamily_S_member_1,olfactory_receptor_family_6_subfamily_F_member_1,olfactory_receptor_family_6_subfamily_V_member_1,olfactory_recepto…	NP_035121,NP_001375427,NP_001011800,NP_001011822,NP_666761,NP_666886,NP_667075,NP_001005494,NP_001001968,NP_001005286,NP_001001667,NP_001005188,NP_001005519	18	57	53	90	98	6	20	7	7	7	12	29	23	21	21	25	40	28	42	27
PTHR23262	KERATIN_ASSOCIATED_PROTEIN	-14	0	0	-1	0	0.54266	0.590115	0.3301	KRTAP2-1,KRTAP12-1,KRTAP10-10,KRTAP10-4,Krtap31-2,Krtap10-10,KRTAP1-4,Gm11937,KRTAP16-1,KRTAP29-1	NA	keratin_associated_protein_2-1,keratin_associated_protein_12-1,keratin_associated_protein_10-10,keratin_associated_protein_10-4,keratin_associated_protein_31-2,keratin_associated_protein_1-4,predicted_gene_11937,keratin_associated_protein_16-1,keratin_associated_like_protein_29-1	NP_001116859,NP_859014,NP_859016,NP_941960,NP_001020415,NP_001019880,NP_001244234,NP_001092816,NP_001139654,NP_001244238	23	23	22	24	19	5	2	2	3	2	2	14	5	3	4	9	10	4	18	9
PTHR11691	TYPE_I_INTERFERON	-9	0	1	3	0	0.568063	0.174941	0.0313145	IFNA2,IFNB1,IFNK,IFNE,Gm13271	immunity	interferon_alpha_2,interferon_beta_1,interferon_kappa,interferon_epsilon,predicted_gene_13271	NP_000596,NP_002167,NP_064509,NP_795372,NP_001078997	16	31	14	23	38	8	9	10	10	11	11	10	NA	11	8	NA	NA	NA	NA	10
PTHR11926	GLUCOSYL/GLUCURONOSYL_TRANSFERASES	-7	0	0	1	0	0.561923	0.674845	0.226656	UGT8,UGT2B11,UGT1A1,UGT3A2	NA	UDP_glycosyltransferase_8,UDP_glucuronosyltransferase_family_2_member_B11,UDP_glucuronosyltransferase_family_1_member_A1,UDP_glycosyltransferase_family_3_member_A2	NP_001121646,NP_001064,NP_000454,XP_011512290	23	22	15	22	15	6	6	6	8	5	5	6	10	7	9	9	15	13	13	7
PTHR24242	G-PROTEIN_COUPLED_RECEPTOR	-7	-1	0	0	0	0.0841047	0.656661	0.736588	OR11H1,OR11H6,OR10X1,OR9A4,Olfr1347,Olfr736,OR11G2	NA	olfactory_receptor_family_11_subfamily_H_member_1,olfactory_receptor_family_11_subfamily_H_member_6,olfactory_receptor_family_10_subfamily_X_member_1,olfactory_receptor_family_9_subfamily_A_member_4,olfactory_receptor_1347,olfactory_receptor_736,olfactory_receptor_family_11_subfamily_G_member_2	NP_001005239,NP_001004480,NP_001004477,NP_001001656,NP_666497,NP_666877,NP_001005503	9	20	15	22	20	6	5	4	3	6	7	7	6	6	6	7	9	8	7	9
PTHR24300	NA	-7	0	3	-1	0	0.602182	0.0180849	0.59061	CYP2A6,CYP2B6,CYP2C19,CYP2D6,CYP2E1,CYP2F1,CYP2J2,CYP2S1,CYP2W1,CYP2U1,CYP2R1,Cyp2t4	NA	cytochrome_P450_family_2_subfamily_A_member_6,cytochrome_P450_family_2_subfamily_B_member_6,cytochrome_P450_family_2_subfamily_C_member_19,cytochrome_P450_family_2_subfamily_D_member_6,cytochrome_P450_family_2_subfamily_E_member_1,cytochrome_P450_family_2_subfamily_F_member_1,cytochrome_P450_family_2_subfamily_J_member_2,cytochrome_P450_family_2_subfamily_S_member_1,cytochrome_P450_family_2_subfa…	NP_000753,NP_000758,NP_000760,NP_000097,NP_000764,XP_016881873,NP_000766,NP_085125,XP_011513742,XP_005262774,NP_078790,NP_001093654	19	47	16	35	27	11	15	14	14	16	11	16	12	19	15	13	18	20	18	10
PTHR26451_PTHR26453	NA	-6	0	0	-1	6.67815e-12	0.522054	0.533186	0.164163	Olfr361,OR2A42,OR6N1	NA	olfactory_receptor_361,olfactory_receptor_family_2_subfamily_A_member_42,olfactory_receptor_family_6_subfamily_N_member_1	NP_666480,NP_001001802,NP_001005185	10	7	7	6	6	0	3	2	0	2	3	6	3	22	3	4	3	2	5	4
PTHR24028	NA	-6	-2	-2	-4	3.36678e-07	0.0193173	0.251769	0.0617506	CDH16,PCDH1,PCDHGC3,PCDH7,PCDH8,PCDH9,PCDHGA12,PCDHB5,PCDH17,PCDH11X,PCDHB1,PCDH12,CDHR5,PCDH18,PCDHAC2,PCDHAC1,PCDHA1,PCDH19,PCDH10,PCDH20,PCDH15,CDHR1,CDHR4	reproduction,hearing	cadherin_16,protocadherin_1,protocadherin_gamma_subfamily_C,_3,protocadherin_7,protocadherin_8,protocadherin_9,protocadherin_gamma_subfamily_A,_12,protocadherin_beta_5,protocadherin_17,protocadherin_11_X-linked,protocadherin_beta_1,protocadherin_12,cadherin_related_family_member_5,protocadherin_18,protocadherin_alpha_subfamily_C,_2,protocadherin_alpha_subfamily_C,_1,protocadherin_alpha_1,protocad…	NP_004053,XP_005268512,NP_002579,XP_011512144,NP_116567,NP_982354,NP_003726,NP_056484,XP_016876036,XP_011529212,NP_037472,NP_057664,NP_068743,XP_006714302,NP_114089,NP_061721,NP_061723,NP_001171809,NP_065866,NP_073754,NP_001341359,XP_011538639,XP_016861855	70	76	41	47	54	21	23	29	22	35	31	67	29	32	34	46	57	52	43	57
PTHR10484	HISTONE_H4	-5	0	2	4	3.35587e-09	0.54266	0.0232716	0.000736114	H4C9	immunity	H4_clustered_histone_9	NP_003486	14	13	12	14	8	1	1	0	0	0	0	6	7	8	10	9	10	5	10	7
PTHR24247	5-HYDROXYTRYPTAMINE_RECEPTOR	-5	0	2	1	1.27492e-06	0.658427	0.116966	0.50543	CHRM1,CHRM2,CHRM3,CHRM4,CHRM5,DRD4,HRH1,HRH2,HTR1A,HTR1B,HTR1D,HTR1E,HTR1F,HTR2A,HTR2B,HTR2C,HTR4,HTR5A,HTR6,HTR7,HRH3,HRH4,OR10H4,OR6T1,Olfr479,Olfr748,OR11H4	digestion,immunity,digestion,aging,temperature	cholinergic_receptor_muscarinic_1,cholinergic_receptor_muscarinic_2,cholinergic_receptor_muscarinic_3,cholinergic_receptor_muscarinic_4,cholinergic_receptor_muscarinic_5,dopamine_receptor_D4,histamine_receptor_H1,histamine_receptor_H2,5-hydroxytryptamine_receptor_1A,5-hydroxytryptamine_receptor_1B,5-hydroxytryptamine_receptor_1D,5-hydroxytryptamine_receptor_1E,5-hydroxytryptamine_receptor_1F,5-hy…	NP_000729,NP_000730,NP_000731,NP_000732,NP_001307846,NP_000788,NP_000852,NP_001354640,NP_000515,NP_000854,NP_000855,NP_000856,NP_000857,NP_000612,NP_000858,NP_000859,NP_001035263,NP_076917,NP_000862,NP_062873,XP_005260323,NP_001153638,NP_001004465,NP_001005187,NP_001011742,NP_001011837,NP_001004479	30	33	37	39	38	26	25	27	22	23	25	29	25	30	29	27	26	24	25	28
PTHR26452_PTHR24242	NA	-4	0	0	-1	6.28914e-09	0.507519	0.5	0.0889223	Olfr1322,OR9G1	NA	olfactory_receptor_1322,olfactory_receptor_family_9_subfamily_G_member_1	NP_001011794,NP_001005213	3	6	5	7	10	0	0	0	0	0	0	3	2	0	0	0	2	2	2	2
PTHR24302	NA	-4	0	2	-1	1.71577e-08	0.514869	0.0027706	0.164163	CYP3A7	NA	cytochrome_P450_family_3_subfamily_A_member_7	NP_000756	5	9	7	8	5	1	2	0	1	1	1	2	2	4	1	2	1	1	3	0
PTHR19051	KERATIN-ASSOCIATED_PROTEIN	-4	0	3	1	1.29966e-07	0.535945	0.000890934	0.149678	KRTAP13-1,KRTAP11-1,KRTAP26-1,KRTAP27-1	NA	keratin_associated_protein_13-1,keratin_associated_protein_11-1,keratin_associated_protein_26-1,keratin_associated_protein_27-1	NP_853630,NP_787054,NP_981950,NP_001071179	9	11	9	12	8	3	3	0	0	3	2	4	2	8	6	7	4	2	3	10
PTHR11571	GLUTATHIONE_S-TRANSFERASE	-4	0	1	3	6.9443e-07	0.561923	0.145923	0.0201655	GSTA2,GSTA4,GSTM1,GSTP1,Gsta4,HPGDS	immunity,reproduction	glutathione_S-transferase_alpha_2,glutathione_S-transferase_alpha_4,glutathione_S-transferase_mu_1,glutathione_S-transferase_pi_1,glutathione_S-transferase,_alpha_4,hematopoietic_prostaglandin_D_synthase	NP_000837,NP_001503,NP_000552,NP_000843,NP_034487,NP_055300	13	19	11	18	14	6	5	5	4	4	5	10	9	10	12	9	9	7	10	8
PTHR24291	NA	-4	0	4	0	2.81729e-06	0.591305	0.00150299	0.838143	CYP4A11,CYP19A1,CYP24A1,CYP27A1,CYP27B1,CYP4F3,CYP4F22,CYP4X1,CYP4V2,CYP27C1	immunity,reproduction	cytochrome_P450_family_4_subfamily_A_member_11,cytochrome_P450_family_19_subfamily_A_member_1,cytochrome_P450_family_24_subfamily_A_member_1,cytochrome_P450_family_27_subfamily_A_member_1,cytochrome_P450_family_27_subfamily_B_member_1,cytochrome_P450_family_4_subfamily_F_member_3,cytochrome_P450_family_4_subfamily_F_member_22,cytochrome_P450_family_4_subfamily_X_member_1,cytochrome_P450_family_4_…	NP_000769,NP_000094,NP_000773,NP_000775,NP_000776,NP_000887,NP_775754,NP_828847,NP_997235,NP_001354431	17	25	15	22	26	11	13	12	13	11	11	13	16	18	14	12	19	17	20	9
PTHR11394	TASTE_RECEPTOR_TYPE_2	-4	0	2	-3	4.37598e-06	0.602182	0.108374	0.0341965	TAS2R38,TAS2R3,TAS2R4,TAS2R16,TAS2R1,TAS2R9,TAS2R8,TAS2R7,TAS2R13,TAS2R10,TAS2R5,TAS2R39,TAS2R41,TAS2R30,TAS2R60,TAS2R42,Tas2r143,Tas2r140,Tas2r122,Tas2r103,PRH1-TAS2R14	NA	taste_2_receptor_member_38,taste_2_receptor_member_3,taste_2_receptor_member_4,taste_2_receptor_member_16,taste_2_receptor_member_1,taste_2_receptor_member_9,taste_2_receptor_member_8,taste_2_receptor_member_7,taste_2_receptor_member_13,taste_2_receptor_member_10,taste_2_receptor_member_5,taste_2_receptor_member_39,taste_2_receptor_member_41,taste_2_receptor_member_30,taste_2_receptor_member_60,t…	NP_789787,NP_058639,NP_058640,NP_058641,NP_062545,NP_076406,NP_076407,NP_076408,NP_076409,NP_076410,NP_061853,NP_795362,NP_795364,NP_001091112,NP_803186,NP_852094,NP_001001452,NP_067537,NP_001034217,NP_444441,NP_001303822	27	34	19	26	17	9	13	15	15	11	11	15	17	18	13	19	21	23	24	15
PTHR16675	MHC_CLASS_I-RELATED	-4	0	19	2	1.27881e-05	0.632111	0	0.213576	AZGP1,CD1D,FCGRT,HFE,HLA-F,MR1,H2-T24,ULBP1,9230019H11Rik,H2-M11,Mill1,H60b,MICA	immunity,reproduction	alpha-2-glycoprotein_1,_zinc-binding,CD1d_molecule,Fc_fragment_of_IgG_receptor_and_transporter,homeostatic_iron_regulator,major_histocompatibility_complex,_class_I,_F,major_histocompatibility_complex,_class_I-related,histocompatibility_2,_T_region_locus_24,UL16_binding_protein_1,RIKEN_cDNA_9230019H11_gene,histocompatibility_2,_M_region_locus_11,MHC_I_like_leukocyte_1,histocompatibility_60b,MHC_cl…	NP_001176,NP_001358691,NP_001129491,NP_620580,NP_001091949,NP_001372090,NP_032233,NP_001304018,NP_001029149,XP_036016438,NP_715630,NP_001171246,NP_000238	24	45	23	50	25	13	17	11	16	8	11	26	26	44	27	19	45	35	64	18
PTHR11736	MELANOMA-ASSOCIATED_ANTIGEN__MAGE_ANTIGEN	-4	0	3	3	2.92036e-05	0.658427	0.0572995	0.100764	MAGEA4,NDN,MAGED1,MAGED2,MAGEH1,MAGEL2,MAGEE1,Mageb16,MAGEE2,Magea10,Mageb6b1,MAGEB10	reproduction	MAGE_family_member_A4,necdin,_MAGE_family_member,MAGE_family_member_D1,MAGE_family_member_D2,MAGE_family_member_H1,MAGE_family_member_L2,MAGE_family_member_E1,MAGE_family_member_B16,MAGE_family_member_E2,MAGE_family_member_A10,MAGE_family_member_B6B1,melanoma_antigen_family_B,_10	NP_001011548,NP_002478,NP_001005333,NP_055414,NP_054780,NP_061939,NP_065983,NP_001107206,NP_619648,NP_001078975,NP_001108150,NP_872312	37	35	26	38	38	15	15	13	22	14	16	31	28	31	32	32	37	31	47	37
PTHR24381	NA	-4	-2	-10	-10	4.62439e-05	0.0123083	1.21268e-09	4.93747e-07	PEG3,ZNF10,ZNF19,ZNF35,ZNF70,ZNF79,ZNF80,ZNF133,ZNF177,ZNF180,ZNF282,ZIM2,ZNF248,ZNF398,ZNF529,ZNF77,ZNF343,ZNF557,ZNF329,ZNF436,ZNF554,ZNF684,ZNF425,ZNF169,ZNF620,ZNF875,ZNF619,ZFP41,ZFP69,ZNF404,ZNF391,ZFP57,ZNF674,ZNF705D,ZNF717,ZNF891	reproduction	paternally_expressed_3,zinc_finger_protein_10,zinc_finger_protein_19,zinc_finger_protein_35,zinc_finger_protein_70,zinc_finger_protein_79,zinc_finger_protein_80,zinc_finger_protein_133,zinc_finger_protein_177,zinc_finger_protein_180,zinc_finger_protein_282,zinc_finger_imprinted_2,zinc_finger_protein_248,zinc_finger_protein_398,zinc_finger_protein_529,zinc_finger_protein_77,zinc_finger_protein_343…	NP_001356646,NP_056209,NP_008892,NP_003411,NP_068735,NP_009066,NP_009067,NP_001374224,NP_001166122,NP_037388,XP_006716214,NP_001356702,NP_001254526,XP_011514741,NP_001139121,NP_067040,NP_001269426,NP_001037852,XP_011525612,NP_001070663,NP_001096121,NP_689586,NP_001001661,NP_003439,XP_016861553,XP_016882161,XP_024309229,NP_001258085,NP_001307107,NP_001028891,NP_001070249,NP_001103279,NP_001034980,…	47	14	41	52	38	30	24	25	22	29	31	32	28	14	15	32	32	26	29	35
PTHR12200	INTERFERON-INDUCIBLE_PROTEIN_AIM2-RELATED	-3	0	0	0	1.73464e-07	0.5	0.5	0.5	IFI16,Ifi206,PYDC5	immunity	interferon_gamma_inducible_protein_16,interferon_activated_gene_206,pyrin_domain_containing_5	NP_001351796,NP_001359365,NP_001306939	6	13	3	5	2	0	0	0	0	0	0	0	0	0	0	0	0	0	0	0
PTHR43447	NA	-3	0	0	0	6.40596e-07	0.507519	0.533186	0.559919	AMY2A	digestion	amylase_alpha_2A	NP_000690	5	7	4	2	4	0	1	0	0	0	0	1	1	1	1	1	1	1	1	1
PTHR26452_PTHR26453	NA	-3	-1	1	0	3.05047e-06	0.033124	0.0337213	0.609292	OR10P1,OR6B2	NA	olfactory_receptor_family_10_subfamily_P_member_1,olfactory_receptor_family_6_subfamily_B_member_2	NP_996782,NP_001005853	3	8	7	7	7	2	2	2	2	0	3	2	2	3	2	3	2	2	2	3
PTHR10824	ACYL-COENZYME_A_THIOESTERASE-RELATED	-3	0	-1	0	3.05047e-06	0.522054	0.136041	0.650171	BAAT,ACOT1	NA	bile_acid-CoA:amino_acid_N-acyltransferase,acyl-CoA_thioesterase_1	NP_001121082,NP_001032238	5	9	5	7	7	3	3	3	2	2	3	4	3	2	3	4	5	5	5	3
PTHR14224	SIMILAR_TO_PREFERENTIALLY_EXPRESSED_ANTIGEN_IN_MELANOMA-LIKE_3	-3	0	0	0	1.75146e-05	0.549225	0.656661	0.736588	LRRC14,Pramel25,C130073F10Rik,PRAMEF4,LRRC14B,Gm7982,Gm15023,LRRC75A	immunity	leucine_rich_repeat_containing_14,PRAME_like_25,RIKEN_cDNA_C130073F10_gene,PRAME_family_member_4,leucine_rich_repeat_containing_14B,predicted_gene_7982,predicted_gene_15023,leucine_rich_repeat_containing_75A	NP_001258965,NP_001007078,NP_001318108,NP_001009611,NP_001073947,XP_036021536,NP_001092791,NP_001107039	29	104	7	8	15	5	9	5	8	6	7	6	7	6	6	5	19	15	22	7
PTHR11430	LIPOCALIN	-3	0	2	0	4.07112e-05	0.568063	0.0632904	0.812608	LCN1,LCN2,PAEP,PTGDS,LCN8,LCN6,LCN12,Gm5938,LCN9,LCN10	immunity,temperature,reproduction	lipocalin_1,lipocalin_2,progestagen_associated_endometrial_protein,prostaglandin_D2_synthase,lipocalin_8,lipocalin_6,lipocalin_12,predicted_gene_5938,lipocalin_9,lipocalin_10	XP_011516977,NP_005555,XP_011517047,NP_000945,XP_016869761,NP_945184,XP_011516863,NP_001079003,XP_016870201,NP_001001712	12	44	13	22	11	8	7	7	7	6	9	16	10	13	11	8	9	6	7	6
PTHR24340	NA	-3	0	2	2	4.07112e-05	0.568063	0.0632904	0.0768086	NKX3-2,NKX2-2,NKX3-1,NKX6-1,NKX2-1,NKX2-8,NKX2-6,NKX6-3,NKX2-3,NKX1-2	immunity,reproduction	NK3_homeobox_2,NK2_homeobox_2,NK3_homeobox_1,NK6_homeobox_1,NK2_homeobox_1,NK2_homeobox_8,NK2_homeobox_6,NK6_homeobox_3,NK2_homeobox_3,NK1_homeobox_2	NP_001180,NP_002500,NP_006158,NP_006159,NP_001073136,NP_055175,NP_001129743,NP_001351770,NP_660328,NP_001139812	13	13	13	13	13	5	4	5	5	4	6	13	11	13	13	9	9	6	10	12
PTHR11783	SULFOTRANSFERASE__SULT	-3	0	1	1	6.37672e-05	0.579941	0.160628	0.291586	SULT1E1,SULT2B1,SULT2A1,SULT4A1,SULT1C4,SULT1B1,Sult1d1,Sult3a2,Sult6b2,SULT6B1,SULT1A4	NA	sulfotransferase_family_1E_member_1,sulfotransferase_family_2B_member_1,sulfotransferase_family_2A_member_1,sulfotransferase_family_4A_member_1,sulfotransferase_family_1C_member_4,sulfotransferase_family_1B_member_1,sulfotransferase_family_1D,_member_1,sulfotransferase_family_3A,_member_2,sulfotransferase_family_6B,_member_2,sulfotransferase_family_6B_member_1,sulfotransferase_family_1A_member_4	NP_005411,NP_814444,NP_003158,NP_055166,NP_006579,XP_005265733,NP_058051,NP_001094922,NP_001138862,NP_001354480,NP_001017390	14	20	13	26	15	9	10	6	8	12	8	10	13	11	12	12	17	15	19	12
PTHR24390_PTHR23226_PTHR23232_PTHR24381_PTHR24377_PTHR24376_PTHR24384	NA	-3	0	-3	-6	7.78887e-05	0.585686	0.00362742	1.80522e-05	ZNF720	NA	zinc_finger_protein_720	NP_001124385	30	19	18	14	16	15	12	13	7	11	12	16	11	9	6	12	17	18	23	12
PTHR24392_PTHR24381_PTHR24404_PTHR24377_PTHR24376	NA	-3	0	-7	-8	0.000131802	0.602182	3.76199e-08	2.01619e-07	ZNF782	NA	zinc_finger_protein_782	NP_001001662	24	6	24	23	22	20	18	13	13	14	12	16	18	6	5	15	23	17	21	16
PTHR23428	HISTONE_H2B	-3	0	2	3	0.000178284	0.612593	0.0677698	0.0873872	H2bl1,H2BW1,H2BC1,H2BC18	immunity,reproduction	H2B.L_histone_variant_1,H2B.W_histone_1,H2B_clustered_histone_1,H2B_clustered_histone_18	NP_081340,NP_001002916,NP_733759,NP_001154806	23	20	22	28	20	9	10	15	7	9	7	21	9	21	22	23	16	18	21	24
PTHR24064	NA	-3	0	1	0	0.000233994	0.622562	0.286121	0.869175	SLC22A3,SLC22A2,SLC22A5,SLC22A8,SLC22A14,SLC22A13,SLC22A7,SLC22A17,SLC22A15,SVOP,SLC22A11,SLC22A23,SLC22A16,SVOPL,Slc22a20,SLC22A10	digestion,immunity,reproduction	solute_carrier_family_22_member_3,solute_carrier_family_22_member_2,solute_carrier_family_22_member_5,solute_carrier_family_22_member_8,solute_carrier_family_22_member_14,solute_carrier_family_22_member_13,solute_carrier_family_22_member_7,solute_carrier_family_22_member_17,solute_carrier_family_22_member_15,SV2_related_protein,solute_carrier_family_22_member_11,solute_carrier_family_22_member_23…	NP_068812,NP_003049,NP_001295051,NP_001171661,XP_006713479,NP_004247,XP_011512558,NP_065105,NP_060890,NP_061181,NP_060954,XP_011513103,NP_149116,NP_001132928,NP_941052,NP_001034841	23	25	22	26	26	19	18	17	20	18	17	20	19	21	20	19	21	18	18	19
PTHR23430	HISTONE_H2A	-3	0	3	5	0.000299562	0.632111	0.0427593	0.0107586	H2AX,H2AZ1,MACROH2A1,H2AP,MACROH2A2,H2AZ2,H2AB1,H2al1e,H2AC19	aging,reproduction	H2A.X_variant_histone,H2A.Z_variant_histone_1,macroH2A.1_histone,H2A.P_histone,macroH2A.2_histone,H2A.Z_variant_histone_2,H2A.B_variant_histone_1,H2A_histone_family_member_L1E,H2A_clustered_histone_19	NP_002096,NP_002097,NP_613258,NP_036406,NP_061119,NP_958925,NP_001017990,NP_001020431,NP_001035807	28	45	23	30	24	19	17	14	12	15	11	25	14	27	29	25	23	13	25	22
PTHR24006	NA	-3	0	4	2	0.000462573	0.650024	0.0100878	0.222145	USP1,USP7,USP5,USP9X,USP13,USP10,USP34,USP18,USP24,USP25,USP47,USP40,USP35,USP36,USP28,USP29,USP37,USP46,USP42,USP48,USP38,USP30,USP17L25	reproduction,immunity	ubiquitin_specific_peptidase_1,ubiquitin_specific_peptidase_7,ubiquitin_specific_peptidase_5,ubiquitin_specific_peptidase_9_X-linked,ubiquitin_specific_peptidase_13,ubiquitin_specific_peptidase_10,ubiquitin_specific_peptidase_34,ubiquitin_specific_peptidase_18,ubiquitin_specific_peptidase_24,ubiquitin_specific_peptidase_25,ubiquitin_specific_peptidase_47,ubiquitin_specific_peptidase_40,ubiquitin_…	NP_001017415,XP_016879141,NP_001092006,XP_005272732,NP_003931,NP_001259004,NP_055524,NP_059110,XP_016856320,XP_011527831,XP_011518498,NP_001369232,XP_016873542,XP_011523370,NP_001333189,NP_065954,NP_065986,NP_073743,XP_005249940,NP_001317323,NP_001277255,XP_016875537,NP_001229255	51	30	35	27	28	22	23	24	24	21	22	24	24	30	28	25	26	23	26	25
PTHR23226	ZINC_FINGER_PROTEIN	-3	-2	-5	-2	0.00141641	0.0184816	0.00254622	0.415587	ZNF18,ZSCAN20,ZNF32,ZKSCAN1,ZSCAN21,ZNF165,ZNF174,ZSCAN26,ZKSCAN8,ZSCAN9,ZNF202,ZNF205,ZNF213,ZNF215,ZNF232,ZNF239,ZSCAN12,ZNF263,ZNF274,ZNF500,ZNF853,ZSCAN32,ZNF444,ZNF446,ZSCAN31,ZSCAN18,ZKSCAN3,ZNF394,ZNF397,PGBD1,ZNF496,ZSCAN29,ZSCAN4,ZNF449,ZSCAN25,ZSCAN23,ZNF396,ZSCAN1,ZKSCAN2,ZSCAN5B,ZSCAN22,ZSCAN30	aging,reproduction	zinc_finger_protein_18,zinc_finger_and_SCAN_domain_containing_20,zinc_finger_protein_32,zinc_finger_with_KRAB_and_SCAN_domains_1,zinc_finger_and_SCAN_domain_containing_21,zinc_finger_protein_165,zinc_finger_protein_174,zinc_finger_and_SCAN_domain_containing_26,zinc_finger_with_KRAB_and_SCAN_domains_8,zinc_finger_and_SCAN_domain_containing_9,zinc_finger_protein_202,zinc_finger_protein_205,zinc_fin…	NP_001290210,NP_001364307,NP_001311093,NP_001333510,NP_001349708,NP_001363420,NP_001334797,NP_001018854,NP_001265048,XP_011513177,NP_001288708,NP_001035893,NP_001128127,NP_001341782,NP_055334,XP_011538534,NP_001156863,NP_005732,NP_598009,NP_067678,XP_011513740,NP_001271456,NP_060807,NP_060378,NP_001128687,NP_001139014,NP_001229823,NP_115540,XP_006722621,NP_001171672,NP_116141,NP_001359009,NP_0013…	49	38	43	51	44	35	39	38	32	40	36	36	32	31	34	35	45	30	38	40
PTHR24377	NA	-3	-2	-17	-19	0.0036491	0.0352879	0	0	ZNF354A,ZNF2,ZNF7,ZNF8,ZNF16,ZNF182,ZNF23,ZNF26,ZNF28,ZNF74,ZNF84,ZNF135,ZNF140,ZNF184,ZNF214,ZNF623,ZNF211,Zfp1,ZKSCAN5,ZNF285,ZNF630,ZNF286A,ZNF287,ZNF624,ZNF317,ZNF250,Zfp869,Zfp707,ZNF655,ZNF34,ZNF333,ZNF527,ZNF514,ZSCAN10,ZNF251,ZNF689,ZNF526,ZNF837,ZNF641,ZNF792,ZFP92,ZFP28,ZNF420,ZNF565,ZNF583,ZNF570,ZNF483,ZNF584,Zfp189,Zfp114,Zfp426,Zfp874a,Zfp568,ZNF311,ZNF283,ZNF852,ZNF454,ZNF775,ZNF78…	hearing,immunity,reproduction	zinc_finger_protein_354A,zinc_finger_protein_2,zinc_finger_protein_7,zinc_finger_protein_8,zinc_finger_protein_16,zinc_finger_protein_182,zinc_finger_protein_23,zinc_finger_protein_26,zinc_finger_protein_28,zinc_finger_protein_74,zinc_finger_protein_84,zinc_finger_protein_135,zinc_finger_protein_140,zinc_finger_protein_184,zinc_finger_protein_214,zinc_finger_protein_623,zinc_finger_protein_211,zi…	NP_005640,NP_001278534,NP_001336738,NP_066575,NP_001025147,NP_001171570,NP_001368913,XP_016875409,NP_001356696,NP_001243453,NP_001120844,NP_009065,XP_011533135,NP_001305820,NP_001341759,NP_055604,NP_001252526,NP_001032754,NP_001305011,NP_001278417,NP_001032824,NP_001275571,NP_001333096,NP_065838,NP_065984,NP_001350027,NP_001035054,NP_001348393,NP_001077425,NP_085057,NP_115809,NP_115829,NP_0013049…	70	54	62	77	60	63	52	57	48	59	55	58	48	33	31	52	50	55	57	56
PTHR31866	NA	-2	0	1	2	6.80918e-05	0.507519	0.0337213	0.00907354	CXorf49B	NA	chromosome_X_open_reading_frame_49B	NP_001138611	3	3	2	5	4	0	0	0	0	0	0	2	2	3	4	1	1	0	1	0
OG0000970	NA	-2	0	0	-1	6.80918e-05	0.507519	0.5	0.0889223	TCEAL5	NA	transcription_elongation_factor_A_like_5	NP_001012997	3	3	3	3	3	0	0	0	0	1	0	2	2	0	0	1	3	3	2	2
PTHR46793	NA	-2	0	1	0	0.000134975	0.514869	0.0168587	0.609292	4930474N05Rik,4930596D02Rik	immunity	RIKEN_cDNA_4930474N05_gene,RIKEN_cDNA_4930596D02_gene	NP_778173,NP_001028938	0	16	4	11	4	0	2	0	3	2	2	0	3	2	2	0	4	2	4	2
PTHR26452_PTHR24247	NA	-2	0	3	-1	0.000223425	0.522054	0.000211918	0.228181	OR5P3	NA	olfactory_receptor_family_5_subfamily_P_member_3	NP_703146	1	10	2	7	15	1	1	0	0	0	0	3	1	6	2	3	2	3	2	4
PTHR23299	METALLOTHIONEIN	-2	0	0	0	0.000223425	0.522054	0.563106	0.650171	MT1A,MT3,MT4,MT1HL1	NA	metallothionein_1A,metallothionein_3,metallothionein_4,metallothionein_1H_like_1	NP_005937,NP_005945,NP_116324,NP_001263616	8	4	5	6	6	3	3	2	2	2	0	3	4	2	3	4	6	0	4	5
PTHR12021	NA	-2	0	4	1	0.000223425	0.522054	8.7215e-06	0.0919573	TMSB4Y	NA	thymosin_beta_4_Y-linked	NP_004193	5	7	16	3	5	2	1	1	1	1	1	3	4	7	4	3	6	8	4	4
PTHR11559	CARBOXYLESTERASE	-2	0	0	0	0.000333131	0.529078	0.590115	0.650171	ACHE,CES1,CES2,CES3,CES5A,CES4A	temperature	acetylcholinesterase_(Cartwright_blood_group),carboxylesterase_1,carboxylesterase_2,carboxylesterase_3,carboxylesterase_5A,carboxylesterase_4A	NP_001354847,NP_001020366,NP_001352334,NP_079198,NP_001177087,XP_011521323	7	20	5	12	6	4	5	3	4	4	4	4	4	3	3	4	6	9	6	5
PTHR26451_PTHR24247_PTHR26453	NA	-2	0	16	-1	0.000333131	0.529078	2.09426e-20	0.282959	OR10J3	NA	olfactory_receptor_family_10_subfamily_J_member_3	NP_001004467	8	9	14	18	22	1	2	0	1	0	2	2	5	1	1	5	4	4	3	8
PTHR24377_PTHR24381	NA	-2	0	0	-1	0.000333131	0.529078	0.61453	0.282959	Gm14288,Gm28455,Zfp456,Zfp68,Zfp709,ZNF146,ZNF749,ZNF777	NA	predicted_gene_14288,predicted_gene_28455,zinc_finger_protein_456,zinc_finger_protein_68,zinc_finger_protein_709,zinc_finger_protein_146,zinc_finger_protein_749,zinc_finger_protein_777	NP_001028295,XP_036008398,NP_001001186,NP_001157269,NP_663599,NP_001093108,NP_001018855,XP_005250037	7	21	5	6	6	4	4	4	3	2	3	5	4	4	3	5	4	4	4	5
PTHR19944	MHC_CLASS_II-RELATED	-2	0	4	0	0.00118962	0.561923	0.000136546	0.756845	B2M,HLA-DMB,HLA-DOA,HLA-DPA1,HLA-DQB1,HLA-DRA	aging,immunity	beta-2-microglobulin,major_histocompatibility_complex,_class_II,_DM_beta,major_histocompatibility_complex,_class_II,_DO_alpha,major_histocompatibility_complex,_class_II,_DP_alpha_1,major_histocompatibility_complex,_class_II,_DQ_beta_1,major_histocompatibility_complex,_class_II,_DR_alpha	XP_005254606,NP_002109,NP_002110,NP_001229453,NP_001230890,NP_061984	15	10	11	12	12	5	4	4	3	5	4	6	21	11	7	10	26	32	48	12
PTHR23320	MEMBRANE-SPANNING_4-DOMAINS_SUBFAMILY_A__MS4A_-RELATED	-2	0	0	2	0.00142036	0.568063	0.720154	0.066801	MS4A1,MS4A3,MS4A2,Ms4a20,Ms4a19,Ms4a18,Ms4a5,TMEM212,MS4A7,Gm8369,MS4A13,MS4A15	immunity	membrane_spanning_4-domains_A1,membrane_spanning_4-domains_A3,membrane_spanning_4-domains_A2,membrane-spanning_4-domains,_subfamily_A,_member_20,membrane-spanning_4-domains,_subfamily_A,_member_19,membrane-spanning_4-domains,_subfamily_A,_member_18,membrane-spanning_4-domains,_subfamily_A,_member_5,transmembrane_protein_212,membrane_spanning_4-domains_A7,predicted_gene_8369,membrane_spanning_4-do…	NP_068769,NP_001026836,XP_005273903,NP_081334,NP_001357706,NP_001238778,NP_899013,NP_001157908,NP_067024,NP_001157674,NP_001265249,NP_001092305	14	19	12	16	10	9	7	10	7	9	11	7	11	10	12	8	7	7	6	10
PTHR19441	WHEY_ACDIC_PROTEIN__WAP	-2	0	0	1	0.00167021	0.574067	0.732691	0.291586	PI3,SLPI,WFDC2,WFDC12,WFDC3,WFDC10A,WFDC5,WFDC13,Wfdc15b,WFDC11,WFDC9,Wfdc16,Wfdc17	immunity,reproduction	peptidase_inhibitor_3,secretory_leukocyte_peptidase_inhibitor,WAP_four-disulfide_core_domain_2,WAP_four-disulfide_core_domain_12,WAP_four-disulfide_core_domain_3,WAP_four-disulfide_core_domain_10A,WAP_four-disulfide_core_domain_5,WAP_four-disulfide_core_domain_13,WAP_four-disulfide_core_domain_15B,WAP_four-disulfide_core_domain_11,WAP_four-disulfide_core_domain_9,WAP_four-disulfide_core_domain_16…	NP_002629,NP_003055,NP_006094,NP_543145,XP_011526855,NP_542791,NP_663627,NP_742002,NP_001039019,NP_671730,NP_671731,NP_001012741,NP_001075426	12	16	14	13	14	12	12	11	8	10	10	11	12	11	12	10	10	9	13	10
PTHR11481	IMMUNOGLOBULIN_FC_RECEPTOR	-2	0	0	0	0.002226	0.585686	0.744161	0.822232	FCER1A,FCGR1A,FCGR3B,PECAM1,FCRL5,FCRL4,FCRLA,FCRL3,FCRLB,MILR1,FCRL6,C17orf99	immunity	Fc_fragment_of_IgE_receptor_Ia,Fc_fragment_of_IgG_receptor_Ia,Fc_fragment_of_IgG_receptor_IIIb,platelet_and_endothelial_cell_adhesion_molecule_1,Fc_receptor_like_5,Fc_receptor_like_4,Fc_receptor_like_A,Fc_receptor_like_3,Fc_receptor_like_B,mast_cell_immunoglobulin_like_receptor_1,Fc_receptor_like_6,chromosome_17_open_reading_frame_99	NP_001374209,NP_001365733,NP_000561,NP_000433,NP_001182317,NP_112572,NP_001171795,NP_001307262,NP_001002901,XP_024306474,XP_005245185,XP_016879486	17	15	16	23	15	11	11	11	7	12	10	13	14	12	12	15	15	13	12	16
PTHR12015	SMALL_INDUCIBLE_CYTOKINE_A	-2	0	3	2	0.00472959	0.622562	0.0294946	0.167787	CCL1,CCL2,CCL4,CCL5,CCL14,CCL16,CCL17,CCL19,CCL20,CCL21,CCL22,CCL23,CCL24,CCL25,XCL1,CX3CL1,CCL26,CCL3L3	immunity,aging	C-C_motif_chemokine_ligand_1,C-C_motif_chemokine_ligand_2,C-C_motif_chemokine_ligand_4,C-C_motif_chemokine_ligand_5,C-C_motif_chemokine_ligand_14,C-C_motif_chemokine_ligand_16,C-C_motif_chemokine_ligand_17,C-C_motif_chemokine_ligand_19,C-C_motif_chemokine_ligand_20,C-C_motif_chemokine_ligand_21,C-C_motif_chemokine_ligand_22,C-C_motif_chemokine_ligand_23,C-C_motif_chemokine_ligand_24,C-C_motif_che…	NP_002972,NP_002973,NP_002975,NP_002976,NP_116739,NP_004581,NP_002978,NP_006265,NP_004582,NP_002980,NP_002981,NP_005055,NP_001358122,XP_016882608,NP_002986,NP_002987,NP_001358865,NP_001001437	28	25	22	24	20	17	13	14	15	17	20	21	20	23	22	17	19	19	25	21
PTHR11738	MHC_CLASS_I_NK_CELL_RECEPTOR	-2	0	10	0	0.00515429	0.627388	3.56415e-08	0.876181	A1BG,FCAR,IGSF1,KIR3DS1,LAIR1,NCR1,LILRA2,GP6,OSCAR,VSTM1,TARM1	immunity	alpha-1-B_glycoprotein,Fc_fragment_of_IgA_receptor,immunoglobulin_superfamily_member_1,killer_cell_immunoglobulin_like_receptor,_three_Ig_domains_and_short_cytoplasmic_tail_1,leukocyte_associated_immunoglobulin_like_receptor_1,natural_cytotoxicity_triggering_receptor_1,leukocyte_immunoglobulin_like_receptor_A2,glycoprotein_VI_platelet,osteoclast_associated_Ig-like_receptor,V-set_and_transmembrane…	NP_570602,NP_001991,NP_001164434,NP_001077008,NP_002278,NP_004820,NP_001277200,NP_001077368,NP_996554,XP_011525147,NP_001317579	48	19	15	30	26	21	10	15	21	13	8	25	28	33	22	15	57	58	59	10
PTHR11905	ADAM__A_DISINTEGRIN_AND_METALLOPROTEASE_DOMAIN	-2	0	1	-1	0.00855765	0.658427	0.361316	0.689489	ADAM8,ADAM2,ADAM11,ADAM12,ADAM19,ADAM23,ADAM18,ADAM15,ADAM9,ADAM7,ADAM28,ADAM30,ADAM29,Adam5,ADAMDEC1,ADAM22,ADAM33,ADAM32,Gm4787,Adam6b,Adam1b	immunity,reproduction	ADAM_metallopeptidase_domain_8,ADAM_metallopeptidase_domain_2,ADAM_metallopeptidase_domain_11,ADAM_metallopeptidase_domain_12,ADAM_metallopeptidase_domain_19,ADAM_metallopeptidase_domain_23,ADAM_metallopeptidase_domain_18,ADAM_metallopeptidase_domain_15,ADAM_metallopeptidase_domain_9,ADAM_metallopeptidase_domain_7,ADAM_metallopeptidase_domain_28,ADAM_metallopeptidase_domain_30,ADAM_metallopeptida…	XP_016870954,NP_001455,XP_005257430,NP_003465,NP_150377,NP_003803,NP_055052,NP_997080,XP_016869431,XP_016869432,NP_055080,NP_068566,NP_001124175,NP_001258987,NP_055294,XP_011514622,XP_005260900,NP_659441,NP_001034084,NP_001009545,NP_742123	20	35	32	34	32	24	18	21	20	21	20	30	30	29	27	34	36	36	37	28
PTHR24271	NA	-2	0	0	2	0.00855765	0.658427	0.836513	0.230515	KLK3,AZU1,CMA1,CTSG,CFD,GZMA,GZMB,GZMK,GZMM,KLK7,KLK6,KLK10,KLK4,KLK11,Gzmd,KLK5,KLK13,KLK14,KLK12,KLK15,PRSS37,PRSS58,Klk8,KLK9,PRSS57	immunity,reproduction	kallikrein_related_peptidase_3,azurocidin_1,chymase_1,cathepsin_G,complement_factor_D,granzyme_A,granzyme_B,granzyme_K,granzyme_M,kallikrein_related_peptidase_7,kallikrein_related_peptidase_6,kallikrein_related_peptidase_10,kallikrein_related_peptidase_4,kallikrein_related_peptidase_11,granzyme_D,kallikrein_related_peptidase_5,kallikrein_related_peptidase_13,kallikrein_related_peptidase_14,kallik…	NP_001639,NP_001691,NP_001827,XP_011534801,NP_001304264,NP_006135,NP_004122,NP_002095,NP_005308,NP_005037,NP_001012982,NP_001070968,NP_004908,XP_011524671,NP_034502,NP_001070959,NP_056411,NP_001298111,NP_062544,NP_059979,XP_005250003,NP_001001317,NP_001311327,NP_036447,NP_999875	27	49	26	54	28	26	28	24	26	27	24	24	31	26	29	29	33	39	28	26
PTHR11461	SERINE_PROTEASE_INHIBITOR,_SERPIN	-2	0	0	-1	0.0132852	0.688738	0.865482	0.725963	SERPINA3,AGT,SERPINC1,SERPING1,SERPINA6,SERPINH1,SERPINB1,SERPIND1,SERPINE1,SERPINB2,SERPINA5,SERPINF1,SERPINA1,SERPINA4,SERPINB5,SERPINE2,SERPINB8,SERPINB9,SERPINB10,SERPINI1,SERPINB13,SERPINI2,SERPINF2,SERPINB4,SERPINA7,SERPINB7,SERPINA10,SERPINB12,SERPINB11,SERPINA12,SERPINA11,SERPINA9,SERPINE3	digestion,immunity,aging,reproduction,immunity,aging,reproduction	serpin_family_A_member_3,angiotensinogen,serpin_family_C_member_1,serpin_family_G_member_1,serpin_family_A_member_6,serpin_family_H_member_1,serpin_family_B_member_1,serpin_family_D_member_1,serpin_family_E_member_1,serpin_family_B_member_2,serpin_family_A_member_5,serpin_family_F_member_1,serpin_family_A_member_1,serpin_family_A_member_4,serpin_family_B_member_5,serpin_family_E_member_2,serpin_f…	NP_001076,NP_001369746,NP_001373231,NP_000053,NP_001747,NP_001193943,NP_109591,NP_000176,NP_001373389,NP_001137290,NP_000615,NP_001316832,NP_000286,NP_001275961,NP_002630,XP_005246698,NP_001353127,NP_004146,NP_005015,NP_001116224,NP_001294852,NP_001012303,XP_005256758,NP_002965,XP_006724746,NP_001035237,XP_016876842,XP_005266835,NP_001357404,NP_001291390,NP_001073920,NP_783866,NP_001094790	36	64	35	41	41	36	31	34	33	36	33	37	33	36	35	36	39	36	48	32
OG0017653	NA	-1	0	0	0	0.00989448	0.5	0.5	0.5	Gm11639	NA	predicted_gene_11639	XP_017170366	0	1	2	0	2	0	0	0	0	0	0	0	0	0	0	0	0	0	0	0
PTHR31678	NA	-1	0	0	0	0.00989448	0.5	0.5	0.5	KRTAP6-2,Gm10229	NA	keratin_associated_protein_6-2,predicted_gene_10229	NP_853635,NP_001186263	3	6	0	3	0	0	0	0	0	0	0	0	0	0	0	0	0	0	0	0
PTHR16146	INTELECTIN	-1	0	0	0	0.00989448	0.5	0.5	0.5	ITLN1	immunity	intelectin_1	NP_060095	2	1	0	1	5	0	0	0	0	0	0	0	0	0	0	0	0	0	0	0
OG0017139	NA	-1	0	0	0	0.00989448	0.5	0.5	0.5	3110040M04Rik	NA	RIKEN_cDNA_3110040M04_gene	NP_001359284	0	6	1	2	0	0	0	0	0	0	0	0	0	0	0	0	0	0	0	0
OG0017274	NA	-1	0	0	0	0.00989448	0.5	0.5	0.5	LOC112577516	NA	carbohydrate-binding_protein_AQN-1-like	NP_001351390	1	0	0	2	5	0	0	0	0	0	0	0	0	0	0	0	0	0	0	0
PTHR38819	NA	-1	0	0	0	0.00989448	0.5	0.5	0.5	PRR20B	NA	proline_rich_20B	NP_001123876	6	0	1	1	0	0	0	0	0	0	0	0	0	0	0	0	0	0	0	0
OG0017271	NA	-1	0	0	0	0.00989448	0.5	0.5	0.5	Olfr1432	NA	olfactory_receptor_1432	NP_001011788	0	1	0	5	2	0	0	0	0	0	0	0	0	0	0	0	0	0	0	0
OG0017135	NA	-1	0	0	0	0.00989448	0.5	0.5	0.5	AADACL4	NA	arylacetamide_deacetylase_like_4	NP_001013652	1	6	1	0	1	0	0	0	0	0	0	0	0	0	0	0	0	0	0	0
OG0004859	NA	-1	0	0	0	0.0196154	0.507519	0.5	0.5	NA	NA	NA	XP_036012047	0	3	2	0	13	0	0	0	0	0	0	0	1	0	0	0	1	0	1	0
OG0000630	NA	-1	0	6	0	0.0196154	0.507519	4.87719e-09	0.609292	Gm38656	NA	predicted_gene,_38656	XP_011245725	3	1	2	4	1	1	2	1	0	1	0	2	1	8	2	1	1	2	6	0
PTHR44252	NA	-1	0	1	0	0.0196154	0.507519	0.0337213	0.559919	DCXR	NA	dicarbonyl_and_L-xylulose_reductase	NP_057370	1	2	2	2	2	1	1	1	1	0	1	2	1	3	1	3	1	1	0	1
PTHR11570	S-ADENOSYLMETHIONINE_DECARBOXYLASE	-1	0	1	0	0.0196154	0.507519	0.0168587	0.559919	AMD1	NA	adenosylmethionine_decarboxylase_1	NP_001625	1	2	2	1	2	1	2	1	2	1	1	1	1	2	1	1	3	2	1	1
PTHR46794	NA	-1	0	0	-1	0.0196154	0.507519	0.5	0.0889223	AMELY	NA	amelogenin_Y-linked	NP_001351743	2	1	2	1	2	0	0	0	0	0	0	1	1	0	0	1	1	1	1	1
PTHR16035	NA	-1	0	0	1	0.0196154	0.507519	0.533186	0.0307969	FAM90A26	NA	family_with_sequence_similarity_90_member_A26	NP_001345347	5	2	5	2	2	1	4	1	5	0	0	0	1	1	2	0	1	0	2	0
PTHR31156	WBSCR19-LIKE_PROTEIN	-1	0	0	3	0.0196154	0.507519	0.533186	0.000117736	SPDYE18	NA	speedy/RINGO_cell_cycle_regulator_family_member_E18	NP_001338277	20	2	5	2	1	0	1	0	0	0	0	2	0	1	4	2	1	0	1	1
PTHR45869	NA	-1	0	0	0	0.0196154	0.507519	0.5	0.559919	CRP	immunity	C-reactive_protein	NP_001315987	2	4	1	3	3	0	0	0	0	0	0	1	0	0	1	2	1	0	0	1
PTHR46495	NA	-1	0	0	1	0.0196154	0.507519	0.533186	0.0307969	DUSP18	NA	dual_specificity_phosphatase_18	NP_001291723	2	2	2	5	2	0	0	0	0	0	0	1	1	1	2	2	1	1	1	2
PTHR31708	NA	-1	0	0	0	0.0196154	0.507519	0.5	0.5	Scgb2b27,Scgb2b12	NA	secretoglobin,_family_2B,_member_27,secretoglobin,_family_2B,_member_12	NP_001263404,XP_036009257	0	21	2	2	2	0	0	0	0	0	0	0	2	0	0	0	2	2	3	0
PTHR31324	NA	-1	0	0	0	0.0196154	0.507519	0.563106	0.609292	MRFAP1	NA	Morf4_family_associated_protein_1	NP_001258982	2	1	2	3	2	1	2	1	1	1	1	2	1	2	2	1	1	2	2	1
PTHR47709	NA	-1	0	-1	-1	0.0196154	0.507519	0.0494944	0.0889223	STMP1	immunity	short_transmembrane_mitochondrial_protein_1	NP_001124401	2	1	3	2	1	1	0	1	1	1	1	2	2	0	0	2	1	1	1	1
PTHR28553	NA	-1	0	-1	0	0.0196154	0.507519	0.0494944	0.559919	NPW	NA	neuropeptide_W	NP_001092926	2	2	2	2	2	1	1	1	0	1	1	0	1	0	1	0	0	1	0	1
PTHR12010	40S_RIBOSOMAL_PROTEIN_S29	-1	0	0	0	0.0196154	0.507519	0.533186	0.559919	RPS29	NA	ribosomal_protein_S29	NP_001025172	1	4	3	2	1	1	1	1	1	1	1	1	2	1	1	1	2	3	3	2
PTHR10442	40S_RIBOSOMAL_PROTEIN_S21	-1	0	0	0	0.0196154	0.507519	0.533186	0.559919	RPS21	NA	ribosomal_protein_S21	NP_001015	1	3	5	1	2	2	1	1	1	1	1	1	2	1	1	1	1	1	1	1
PTHR16797	FACTOR_VIII-ASSOCIATED_GENE_1	-1	0	0	1	0.0196154	0.507519	0.533186	0.0307969	F8A2	NA	coagulation_factor_VIII_associated_2	NP_001007524	3	1	1	2	2	0	0	0	0	0	0	1	0	1	2	1	1	1	1	0
PTHR24408_PTHR24406	NA	-1	0	1	0	0.0196154	0.507519	0.0168587	0.559919	ZFX	NA	zinc_finger_protein_X-linked	NP_001317256	2	1	2	1	2	1	0	0	0	0	0	2	1	2	1	2	2	2	1	2
PTHR16222_PTHR22957	NA	-1	0	0	0	0.0196154	0.507519	0.533186	0.559919	LOC101928841	NA	collagen_alpha-1(II)_chain-like	NP_001291362	2	2	2	1	2	1	1	1	1	1	2	1	2	1	1	1	2	2	2	1
PTHR26452_PTHR24242_PTHR26453	NA	-1	0	0	0	0.0196154	0.507519	0.533186	0.559919	OR11A1	NA	olfactory_receptor_family_11_subfamily_A_member_1	NP_039225	1	3	1	4	3	0	0	0	0	0	0	1	1	1	1	1	1	1	1	1
OG0013571	NA	-1	0	-1	0	0.0196154	0.507519	0.0494944	0.559919	ARHGAP20	NA	NA	LOC03318_x2	0	3	7	3	1	1	0	1	0	0	1	1	0	0	1	0	0	0	0	0
OG0000291	NA	-1	0	0	1	0.0291663	0.514869	0.533186	0.0616358	PNMA6A	NA	PNMA_family_member_6A	NP_116271	3	0	5	6	3	1	3	1	3	1	4	0	3	1	3	2	3	2	3	2
PTHR13718	RIBOSOMAL_S_SUBUNIT	-1	0	16	4	0.0291663	0.514869	0	8.9288e-05	RPS2,MRPS5	NA	ribosomal_protein_S2,mitochondrial_ribosomal_protein_S5	NP_002943,NP_114108	2	6	3	2	4	2	3	2	2	2	2	2	2	19	7	2	7	2	3	2
PTHR12629	DIPHOSPHOINOSITOL_POLYPHOSPHATE_PHOSPHOHYDROLASE	-1	0	0	0	0.0291663	0.514869	0.563106	0.609292	NUDT10	NA	nudix_hydrolase_10	NP_001291892	4	4	2	3	3	1	2	1	1	1	1	2	1	2	2	2	2	2	3	2
PTHR22745	PROTHYMOSIN_ALPHA	-1	0	0	1	0.0291663	0.514869	0.533186	0.0616358	PTMA	NA	prothymosin_alpha	NP_001092755	1	6	3	5	1	1	1	1	1	2	1	3	3	1	3	2	2	5	4	2
PTHR11927	GALACTOSIDE_2-L-FUCOSYLTRANSFERASE	-1	0	1	1	0.0291663	0.514869	0.0337213	0.0616358	FUT1	NA	fucosyltransferase_1_(H_blood_group)	NP_000139	2	3	3	4	3	1	2	0	1	2	0	2	3	3	3	2	2	3	4	2
PTHR23236_PTHR11256	NA	-1	0	1	1	0.0291663	0.514869	0.0337213	0.0616358	BCL2L2-PABPN1	NA	BCL2L2-PABPN1_readthrough	NP_001374269	4	3	3	3	3	0	2	1	1	1	2	2	2	3	3	3	3	3	4	2
PTHR24041_PTHR37999	NA	-1	0	1	0	0.0291663	0.514869	0.0337213	0.609292	MUC17	immunity	NA	NP_001035194	3	3	5	7	2	2	3	2	2	2	2	1	2	3	2	1	1	1	0	2
PTHR19368	XLR/SCP3/FAM9	-1	0	0	0	0.0385507	0.522054	0.590115	0.650171	SYCP3,FAM9A,Gm20736,Gm5168,Xlr4a,Xlr3b,Xlr5a,Gm20931	reproduction	synaptonemal_complex_protein_3,family_with_sequence_similarity_9_member_A,predicted_gene,_20736,predicted_gene_5168,X-linked_lymphocyte-regulated_4A,X-linked_lymphocyte-regulated_3B,X-linked_lymphocyte-regulated_5A,predicted_gene,_20931	XP_005268979,NP_001164657,NP_001032837,NP_001020778,NP_001075111,NP_001075112,NP_001039004,NP_001360810	5	105	4	2	4	2	2	3	2	4	3	2	2	3	3	3	2	2	2	2
PTHR24250	NA	-1	0	0	-1	0.0385507	0.522054	0.590115	0.228181	PRSS38,CTRB2	digestion	serine_protease_38,chymotrypsinogen_B2	NP_898885,NP_001020371	4	3	5	3	5	2	2	2	2	2	2	4	4	3	2	4	4	3	3	3
PTHR23260	KERATIN_ASSOCIATED_PROTEIN_3-3-RELATED	-1	0	1	0	0.0385507	0.522054	0.0504947	0.650171	KRTAP3-1,KRTAP3-2,KRTAP24-1	NA	keratin_associated_protein_3-1,keratin_associated_protein_3-2,keratin_associated_protein_24-1	NP_114164,NP_114165,NP_001078924	4	4	3	4	4	2	2	2	0	2	2	4	4	4	3	3	3	3	3	3
PTHR23111	ZINC_FINGER_PROTEIN	-1	0	2	2	0.0385507	0.522054	0.00634891	0.0200056	TEX13B	NA	testis_expressed_13B	NP_112563	4	5	5	5	4	0	3	3	3	3	2	2	2	5	5	2	3	2	1	2
PTHR31333	NA	-1	0	0	0	0.0385507	0.522054	0.590115	0.650171	Pwwp3a,Gm14685,PWWP3B	NA	PWWP_domain_containing_3A,_DNA_repair_factor,predicted_gene_14685,PWWP_domain_containing_3B	NP_075920,NP_001020554,NP_001164491	2	6	5	4	4	3	3	4	3	3	2	3	3	3	3	3	4	3	4	3
PTHR11596	ALKALINE_PHOSPHATASE	-1	0	0	1	0.0385507	0.522054	0.590115	0.0919573	ALPI,ALPL	digestion,reproduction	alkaline_phosphatase,_intestinal,alkaline_phosphatase,_biomineralization_associated	NP_001622,NP_000469	4	4	2	4	4	2	2	2	3	2	3	2	3	3	4	2	3	3	2	2
PTHR10562	SMALL_UBIQUITIN-RELATED_MODIFIER	-1	0	0	1	0.0385507	0.522054	0.61453	0.121385	SUMO1,SUMO4	immunity	small_ubiquitin_like_modifier_1,small_ubiquitin_like_modifier_4	NP_001358322,NP_001002255	3	4	6	3	5	3	3	3	3	3	3	4	3	4	5	3	6	5	5	3
PTHR13968	HETEROGENEOUS_NUCLEAR_RIBONUCLEOPROTEIN	-1	0	2	0	0.0385507	0.522054	0.0110823	0.684188	HNRNPC,RALY,Ralyl	NA	heterogeneous_nuclear_ribonucleoprotein_C,RALY_heterogeneous_nuclear_ribonucleoprotein,RALY_RNA_binding_protein-like	NP_001070910,NP_057951,NP_001343965	7	3	6	6	3	3	3	4	3	3	3	3	3	6	4	3	5	3	3	3
PTHR20515	NA	-1	0	0	0	0.0385507	0.522054	0.61453	0.684188	DEFB130A,DEFB103A,DEFB109B,DEFB4B	immunity	defensin_beta_130A,defensin_beta_103A,defensin_beta_109B,defensin_beta_4B	NP_001032893,NP_001075020,NP_001032457,NP_001192195	7	10	4	4	3	0	0	2	0	0	0	4	4	4	4	3	2	2	4	4
PTHR14060	NA	-1	0	0	0	0.0385507	0.522054	0.590115	0.650171	MTCP1,TCL1A,TCL1B,Tcl1b4	NA	mature_T_cell_proliferation_1,TCL1_family_AKT_coactivator_A,TCL1_family_AKT_coactivator_B,T_cell_leukemia/lymphoma_1B,_4	NP_001018025,NP_001092195,NP_004909,NP_001348835	4	8	4	3	4	3	2	3	2	3	3	3	2	3	3	3	4	3	3	3
PTHR19970	RIBOSOMAL_PROTEIN_L39E	-1	0	1	-1	0.0385507	0.522054	0.0504947	0.228181	RPL39	immunity	ribosomal_protein_L39	NP_000991	2	5	21	1	4	1	1	1	1	1	1	5	3	4	2	4	5	4	4	1
PTHR24248_PTHR26452_PTHR24247	NA	-1	0	0	2	0.0385507	0.522054	0.636629	0.0488639	OR5T1	NA	olfactory_receptor_family_5_subfamily_T_member_1	NP_001004745	3	7	5	12	4	0	1	0	0	0	0	6	3	5	7	2	3	2	3	4
PTHR22800	C-TYPE_LECTIN_PROTEINS	-1	0	1	1	0.0477721	0.529078	0.0834856	0.149678	KLRC1,KLRD1,Klre1,Klri2	immunity	killer_cell_lectin_like_receptor_C1,killer_cell_lectin_like_receptor_D1,killer_cell_lectin-like_receptor_family_E_member_1,killer_cell_lectin-like_receptor_family_I_member_2	NP_002250,XP_011518952,XP_006506184,NP_796129	6	5	5	10	4	2	2	3	2	2	3	6	4	6	6	4	5	4	7	5
PTHR11177	CHITINASE	-1	0	0	0	0.0477721	0.529078	0.563106	0.650171	CHI3L1	immunity	chitinase_3_like_1	NP_001267	5	8	3	6	6	3	4	2	5	2	0	3	8	2	3	5	5	5	4	2
PTHR43605	NA	-1	0	0	0	0.0477721	0.529078	0.563106	0.609292	ACSM4,ACSM2B	NA	acyl-CoA_synthetase_medium_chain_family_member_4,acyl-CoA_synthetase_medium_chain_family_member_2B	NP_001073923,NP_001098539	7	5	5	6	4	3	5	2	4	3	4	2	4	2	2	5	8	7	8	2
PTHR23424	SERUM_AMYLOID_A	-1	0	0	0	0.0477721	0.529078	0.61453	0.684188	SAA1,SAAL1,SAA2-SAA4	immunity	serum_amyloid_A1,serum_amyloid_A_like_1,SAA2-SAA4_readthrough	NP_000322,NP_612430,NP_001186673	5	5	6	10	4	2	2	3	2	2	5	5	4	4	4	5	3	4	7	4
PTHR24377_PTHR24381_PTHR24384_PTHR24376	NA	-1	0	0	-1	0.0477721	0.529078	0.61453	0.282959	ZNF121,ZNF599	NA	zinc_finger_protein_121,zinc_finger_protein_599	NP_001008727,NP_001007249	7	0	5	6	7	2	3	5	1	4	3	4	4	4	3	4	2	3	3	5
OG0000330	NA	1	0	-1	-1	0.00331265	0.514869	0.0494944	0.0889223	LOC105374013	NA	endogenous_retrovirus_group_K_member_5_Gag_polyprotein	XP_011511643	4	0	0	1	1	3	4	2	2	2	4	0	0	0	0	13	3	2	3	2
PTHR10933	IMMUNOGLOBULIN-BINDING_PROTEIN_1	1	0	-1	0	0.00331265	0.514869	0.0946963	0.609292	IGBP1	immunity	immunoglobulin_binding_protein_1	NP_001357121	1	2	1	1	1	2	2	3	3	3	2	1	2	1	2	1	2	2	1	2
OG0001102	NA	1	0	0	0	0.00331265	0.514869	0.563106	0.609292	A930007A09Rik	NA	RIKEN_cDNA_A930007A09_gene	NP_001344883	1	1	2	1	1	2	2	2	2	2	2	0	1	2	2	1	1	1	1	1
PTHR11505	L1_TRANSPOSABLE_ELEMENT-RELATED	1	0	-2	-2	0.00331265	0.514869	0.000709822	0.00270678	L1TD1	NA	LINE1_type_transposase_domain_containing_1	NP_001158307	1	1	1	1	1	22	2	74	6	2	20	1	1	0	0	1	1	1	0	0
PTHR21713	NASCENT_POLYPEPTIDE_ASSOCIATED_COMPLEX_ALPHA_SUBUNIT-RELATED	1	0	0	3	0.0066253	0.522054	0.590115	0.00121191	NACA	NA	nascent_polypeptide_associated_complex_subunit_alpha	NP_001106674	3	2	2	2	2	3	4	2	2	4	3	2	2	3	6	3	2	2	1	4
PTHR11106	GANGLIOSIDE_INDUCED_DIFFERENTIATION_ASSOCIATED_PROTEIN_2-RELATED	1	0	0	0	0.00993724	0.529078	0.590115	0.650171	MACROD1,GDAP2,MACROD2	NA	mono-ADP_ribosylhydrolase_1,ganglioside_induced_differentiation_associated_protein_2,mono-ADP_ribosylhydrolase_2	XP_005273996,NP_060156,NP_001338590	3	3	3	3	3	5	4	5	4	5	4	3	4	3	3	3	4	3	3	4
PTHR12595	POS9-ACTIVATING_FACTOR_FAP7-RELATED	1	0	0	0	0.00993724	0.529078	0.61453	0.684188	TAF9,TAF9B,AK6	NA	TATA-box_binding_protein_associated_factor_9,TATA-box_binding_protein_associated_factor_9b,adenylate_kinase_6	NP_001015892,NP_057059,NP_057367	3	3	3	3	3	5	6	5	5	5	5	4	3	4	4	4	3	4	4	3
PTHR24390_PTHR23226	NA	1	0	0	1	0.00993724	0.529078	0.61453	0.121385	ZNF408,ZNF621,ZNF783	NA	zinc_finger_protein_408,zinc_finger_protein_621,zinc_finger_family_member_783	NP_079017,NP_001091884,XP_011514003	5	3	3	3	3	4	5	3	4	4	4	3	5	4	5	2	4	4	5	4
PTHR13711	SWI/SNF-RELATED_CHROMATIN_BINDING_PROTEIN	1	0	0	8	0.0132478	0.535945	0.674845	1.67925e-07	HMGB1,HMGB2,HMGB3,HMGB4	immunity,reproduction	high_mobility_group_box_1,high_mobility_group_box_2,high_mobility_group_box_3,high_mobility_group_box_4	NP_001300821,NP_001124160,NP_001288160,NP_001366230	4	6	4	4	4	6	6	4	4	8	4	7	5	7	15	5	6	5	4	4
PTHR23267	IMMUNOGLOBULIN_LIGHT_CHAIN	1	1	25	40	0.0165562	0.022621	0	0	VPREB1,VPREB3,TMIGD2	immunity	V-set_pre-B_cell_surrogate_light_chain_1,V-set_pre-B_cell_surrogate_light_chain_3,transmembrane_and_immunoglobulin_domain_containing_2	NP_009059,NP_037510,NP_653216	3	4	9	4	4	3	9	5	3	6	5	5	4	36	51	14	29	13	4	6
PTHR45836	NA	1	0	-1	-1	0.0231643	0.555645	0.297112	0.437537	NOTCH1,NOTCH3,SLIT1,SLIT3,SLIT2,LRTM1,LRTM2	immunity,reproduction,temperature,reproduction,immunity	notch_receptor_1,notch_receptor_3,slit_guidance_ligand_1,slit_guidance_ligand_3,slit_guidance_ligand_2,leucine_rich_repeats_and_transmembrane_domains_1,leucine_rich_repeats_and_transmembrane_domains_2	NP_060087,NP_000426,NP_003052,NP_001258875,XP_005248268,NP_065729,XP_016875337	7	7	7	7	7	9	10	9	9	9	9	7	8	7	7	9	7	7	8	7
PTHR11477	TRANSCRIPTION_ELONGATION_FACTOR_S-II	1	0	-1	-2	0.0264628	0.561923	0.322144	0.0567417	TCEA1,TCEA3,DIDO1,PHF3,SPOCD1,TCEANC2,TCEANC	NA	transcription_elongation_factor_A1,transcription_elongation_factor_A3,death_inducer-obliterator_1,PHD_finger_protein_3,SPOC_domain_containing_1,transcription_elongation_factor_A_N-terminal_and_central_domain_containing_2,transcription_elongation_factor_A_N-terminal_and_central_domain_containing	NP_006747,XP_016857689,NP_071388,NP_001277189,XP_016858271,NP_694580,NP_689847	8	8	8	8	8	10	11	11	9	11	10	8	9	8	7	8	8	9	8	8
PTHR23065	PROLINE-SERINE-THREONINE_PHOSPHATASE_INTERACTING_PROTEIN_1	1	0	-1	-1	0.0297567	0.568063	0.345299	0.489195	GAS7,PSTPIP2,PSTPIP1,PACSIN2,FCHO1,PACSIN3,PACSIN1,SGIP1,FCHO2	immunity	growth_arrest_specific_7,proline-serine-threonine_phosphatase_interacting_protein_2,proline-serine-threonine_phosphatase_interacting_protein_1,protein_kinase_C_and_casein_kinase_substrate_in_neurons_2,FCH_and_mu_domain_containing_endocytic_adaptor_1,protein_kinase_C_and_casein_kinase_substrate_in_neurons_3,protein_kinase_C_and_casein_kinase_substrate_in_neurons_1,SH3GL_interacting_endocytic_adapt…	NP_958839,NP_077748,NP_001308066,NP_001336898,NP_001154829,NP_001171903,NP_001186512,XP_016857994,NP_620137	9	9	9	9	9	12	11	11	11	11	14	9	9	9	9	9	10	9	9	9
PTHR10037	VOLTAGE-GATED_CATION_CHANNEL__CALCIUM_AND_SODIUM	1	0	-1	0	0.0428766	0.591305	0.422413	0.838143	SCN4A,SCN5A,SCN7A,SCN10A,CACNA1I,CACNA1H,CACNA1G,SCN11A	reproduction	sodium_voltage-gated_channel_alpha_subunit_4,sodium_voltage-gated_channel_alpha_subunit_5,sodium_voltage-gated_channel_alpha_subunit_7,sodium_voltage-gated_channel_alpha_subunit_10,calcium_voltage-gated_channel_subunit_alpha1_I,calcium_voltage-gated_channel_subunit_alpha1_H,calcium_voltage-gated_channel_subunit_alpha1_G,sodium_voltage-gated_channel_alpha_subunit_11	NP_000325,NP_001092874,NP_002967,XP_005265428,NP_066919,XP_006721026,NP_061496,XP_016861136	13	13	13	13	13	16	17	20	17	17	17	13	13	13	14	13	13	14	14	14

## Sheet: S6
Table S6. Fisher’s exact test using a 2-by-2 contingency table for IFN-ɑ and IFN-ω copy number in a set of outgroup mammals and in individual bat species.
Group	Taxon	IFN-ɑ count	IFN-ω count	Fisher's exact test p-value (Taxon versus outgroup_sum)	Odds ratio
non-bat	human	13	1	-	-
non-bat	mouse	14	0	-	-
non-bat	pig	18	7	-	-
non-bat	horse	10	8	-	-
non-bat	dog	12	0	-	-
non-bat	All non-bat species	67	16	-	-
bat	P. alecto	3	5	0.01475	6.77796
bat	R. aegyptiacus	3	5	0.01475	6.77796
bat	R. ferrumequinum	1	5	0.00248	19.9945
bat	M. molossus	1	3	0.03134	12.0662
bat	P. kuhlii	0	7	3.281e-05	inf
bat	M. myotis	0	6	0.00013	inf
bat	P. mesoamericanus	0	6	0.00013	inf
bat	D. rotundus	3	4	0.04088	5.44078
bat	P. discolor	4	4	0.06702	4.10208
bat	A. jamaicensis	4	5	0.02668	5.11045
bat	All bat species	19	50	4.523e-11	10.8008

## Sheet: S7
Table S7. Significantly selected sites in the genes IFITM3, IFIT2 and STING in the bat lineage based on MEME analysis. Codon positions are based on the human reference sequence. Protein mutagenesis and domain information was extracted from uniprot.org.
Gene	Human reference protein	Codon	LRT	p-value	Uniprot mutagenesis	Uniprot domain	Most_Common_Mammal_AminoAcid	Most_Common_Bat_AminoAcid	Frequency_Most_Common_Mammal_AminoAcid	Frequency_Most_Common_Bat_AminoAcid
IFITM3	NP_066362.2	39	11.433	0.0014	-	-	A	G	0.740741	0.569231
IFITM3	NP_066362.2	43	4.418	0.0509	-	-	T	S	0.777778	0.646154
IFITM3	NP_066362.2	46	4.204	0.0569	-	-	I	V	0.962963	0.876923
IFITM3	NP_066362.2	50	3.181	0.0971	-	-	S	P	0.518519	0.446154
IFITM3	NP_066362.2	68	9.205	0.0044	Missing : Slightly enhances infection by SARS-CoV-2; SLFNT → ALFAA: Decreases anti-SARS-CoV-2 activity.	CD255; Interaction with SPP1	M	F	0.666667	0.938462
IFITM3	NP_066362.2	70	10.786	0.002	-	CD255	W	V	0.666667	0.307692
IFITM3	NP_066362.2	117	5.642	0.0271	-	CD255; Interaction with VAPA	L	G	0.592593	0.369231
IFIT2	NP_001538.4	56	7.67267	0.00959182		TPR1	I	L	0.8	1
IFIT2	NP_001538.4	115	3.36747	0.0880309		TPR2	I	V	0.8	0.666667
IFIT2	NP_001538.4	152	6.18366	0.0205216		TPR3	Q	H	0.8	0.933333
IFIT2	NP_001538.4	153	6.34005	0.0189422		TPR3	Q	H	0.8	0.533333
IFIT2	NP_001538.4	164	13.694	0.000454179		TPR3	A	C	1	1
IFIT2	NP_001538.4	187	3.19797	0.096223		TPR4	N	E	0.6	0.533333
IFIT2	NP_001538.4	197	3.71502	0.0733998		TPR4	P	A	0.6	0.933333
IFIT2	NP_001538.4	240	4.72734	0.0433999		-	L	V	1	0.933333
IFIT2	NP_001538.4	255	2.09919	0.172576	K → E: Significantly impairs RNA-binding; when associated with Glu-259.	TPR5	K	M	0.6	0.933333
IFIT2	NP_001538.4	261	6.20716	0.020276		TPR5	G	N	0.6	0.8
IFIT2	NP_001538.4	289	13.9545	0.000398234		TPR6	C	V	0.8	0.666667
IFIT2	NP_001538.4	298	13.7101	0.000450509		TPR6	V	Y	0.2	0.6
IFIT2	NP_001538.4	311	6.50006	0.0174529		TPR6	K	E	1	0.466667
IFIT2	NP_001538.4	329	8.11112	0.00767262		TPR6	I	L	0.6	1
IFIT2	NP_001538.4	389	9.24733	0.00430699		TPR8	D	S	0.8	0.666667
IFIT2	NP_001538.4	421	3.52689	0.0809803		TPR9	I	T	0.4	0.6
IFIT2	NP_001538.4	430	3.52321	0.0811364		TPR9	S	P	1	1
IFIT2	NP_001538.4	446	5.10766	0.0356666		TPR9	M	R	0.6	0.866667
IFIT2	NP_001538.4	461	9.31583	0.00415983		-	S	R	0.6	0.533333
STING	NP_938023.1	23	6.097	0.0215	-	Mediates interaction with ZDHHC1 and ZDHHC11	L	F	0.8	0.6
STING	NP_938023.1	31	5.972	0.0229	-	Mediates interaction with ZDHHC1 and ZDHHC11	G	A	0.4	0.8
STING	NP_938023.1	107	6.823	0.0148	-	Mediates interaction with ZDHHC1 and ZDHHC11	F	T	0.4	0.4
STING	NP_938023.1	128	4.454	0.05	-	Mediates interaction with ZDHHC1 and ZDHHC11	Q	E	0.6	0.8
STING	NP_938023.1	146	6.989	0.0136	-	Mediates interaction with ZDHHC1 and ZDHHC11	A	T	0.8	0.666667
STING	NP_938023.1	150	5.667	0.0267	K → R: Abolishes ubiquitination, homodimerization and subsequent production of IFN-beta.	Mediates interaction with ZDHHC1 and ZDHHC11	K	Q	0.6	0.933333
STING	NP_938023.1	331	7.293	0.0116	-	C-terminal tail (CTT)	R	R	0.8	0.8
STING	NP_938023.1	334	6.079	0.0217	LR → AA: Abolished ability to induce autophagy. Abolished interaction with SEC24C.	C-terminal tail (CTT)	R	Q	1	0.466667
STING	NP_938023.1	353	11.023	0.0018	-	C-terminal tail (CTT)	T	D	0.6	0.733333
STING	NP_938023.1	358	8.371	0.0067	S → A: Induces a decrease in phosphorylation by TBK1. Does not affect ability to activate IRF3.	C-terminal tail (CTT)	S	N	1	0.333333

## Sheet: S8
Table S8. Significantly expanded or contracted gene families in the bat subclade Yangochiroptera and in the species Artibeus jamaicensis and Pteronotus mesoamericanus detected using CAFE. Ortholog clusters were assigned to PANTHER gene families based on human protein annotations from biomaRt and gene family descriptions were obtained from pantherdb.org.
PANTHER gene family		CAFE gene gain and loss bat branches				CAFE p-values on bat branches				Gene family annotation				Species gene numbers
Gene Family ID	Gene family description	Chiroptera	Yangochiroptera	A. jamaicensis	P. mesoamericanus	Chiroptera	Yangochiroptera	A. jamaicensis	P. mesoamericanus	Gene symbols	Functional group	Gene names	Human protein IDs	Human	Mouse	Dog	Horse	Pig	Mmolossus	Mmyotis	Pdiscolor	Pkuhlii	Rferrumequinum	Raegyptiacus	Drotundus	Efuscus	Ajamaicensis	Pmesoamericanus	Mnatalensis	Mbrandtii	Mdavidii	Mlucifugus	Palecto
PTHR44337_PTHR44427	NA	0	2	29	0	0.54933	0.00243585	0	0.830681	Ceacam1,PSG8	immunity,reproduction	carcinoembryonic_antigen-related_cell_adhesion_molecule_1	NP_001034274,NP_874366	18	5	8	13	5	9	7	11	7	3	3	14	10	43	13	11	12	12	13	5
PTHR46318	NA	0	1	2	2	0.513077	0.00754718	0.00634891	0.0200056	UBTF,UBTFL1	reproduction	upstream_binding_transcription_factor,upstream_binding_transcription_factor_like_1	XP_016880484,NP_001137447	2	2	2	2	3	4	2	3	4	2	2	3	3	5	5	3	5	4	4	2
PTHR47613	NA	0	1	0	-1	0.506604	0.00377359	0.563106	0.164163	SPACA4	NA	sperm_acrosome_associated_4	NP_598005	1	1	1	1	1	4	0	2	0	1	1	2	6	2	1	5	6	3	5	1
PTHR45880	NA	0	1	0	0	0.506604	0.00377359	0.563106	0.609292	RBMX2	NA	RNA_binding_motif_protein_X-linked_2	NP_057108	1	1	1	1	1	2	2	2	2	1	1	1	1	2	2	1	2	1	1	1
PTHR23267	IMMUNOGLOBULIN_LIGHT_CHAIN	1	1	25	40	0.0165562	0.022621	0	0	VPREB1,VPREB3,TMIGD2	immunity	V-set_pre-B_cell_surrogate_light_chain_1,V-set_pre-B_cell_surrogate_light_chain_3,transmembrane_and_immunoglobulin_domain_containing_2	NP_009059,NP_037510,NP_653216	3	4	9	4	4	3	9	5	3	6	5	5	4	36	51	14	29	13	4	6
PTHR13999	INTERFERON_INDUCIBLE_TRANSMEMBRANE_PROTEIN	0	1	0	-1	0.531741	0.0188576	0.691377	0.406429	IFITM1,IFITM5,IFITM10	immunity	interferon_induced_transmembrane_protein_1,interferon_induced_transmembrane_protein_5,interferon_induced_transmembrane_protein_10	NP_003632,NP_001020466,NP_001164291	3	5	9	5	5	7	10	10	5	4	5	9	NA	8	6	NA	NA	NA	NA	5
PTHR24365	TOLL-LIKE_RECEPTOR	0	1	1	0	0.54933	0.0301324	0.145923	0.788853	TLR1,TLR2,TLR4,TLR5,TLR6,TLR10,Tlr11,Tlr13	immunity,digestion,temperature	toll_like_receptor_1,toll_like_receptor_2,toll_like_receptor_4,toll_like_receptor_5,toll_like_receptor_6,toll_like_receptor_10,toll-like_receptor_11,toll-like_receptor_13	NP_003254,NP_001305716,NP_612564,NP_003259,NP_006059,NP_001017388,NP_991388,NP_991389	7	9	6	10	7	9	9	9	6	7	8	8	9	10	9	9	9	10	9	8
PTHR11387	CYTOCHROME_C_OXIDASE_SUBUNIT_6B	0	1	0	2	0.513077	0.00754718	0.590115	0.0200056	COX6B1,COX6B2	NA	cytochrome_c_oxidase_subunit_6B1,cytochrome_c_oxidase_subunit_6B2	NP_001854,NP_001356727	2	2	5	2	3	3	2	2	2	2	2	5	3	3	5	3	3	5	4	2
PTHR46386	NA	0	1	1	0	0.53772	0.022621	0.160628	0.788853	SP110,SP100,SP140,A630001G21Rik,LOC677525	immunity	SP110_nuclear_body_protein,SP100_nuclear_antigen,SP140_nuclear_body_protein,RIKEN_cDNA_A630001G21_gene,sp110_nuclear_body_protein-like	NP_001365371,NP_001073860,NP_009168,NP_796029,XP_036018110	5	18	5	5	4	7	5	8	8	7	6	13	9	11	9	6	10	8	8	6
PTHR14248	NA	0	1	0	0	0.513077	0.00754718	0.590115	0.650171	CCNYL1,CCNY	reproduction	cyclin_Y_like_1,cyclin_Y	NP_001317147,NP_659449	3	2	2	2	2	4	3	3	2	2	2	3	2	3	3	8	3	3	2	2
PTHR22879	NA	0	1	3	7	0.513077	0.00754718	0.000211918	4.96473e-08	NUTM1,NUTM2A	NA	NUT_midline_carcinoma_family_member_1,NUT_family_member_2A	NP_001271221,NP_001092808	7	2	3	2	2	2	2	2	7	2	2	2	3	6	10	5	3	2	9	2
PTHR46449	NA	0	1	1	0	0.513077	0.00754718	0.0671033	0.650171	FAM47E	NA	family_with_sequence_similarity_47_member_E	NP_001130042	2	3	1	2	2	3	5	5	3	3	1	1	2	5	3	1	5	2	6	1
PTHR17503	NA	0	1	0	0	0.506604	0.00377359	0.563106	0.609292	SYCN	NA	syncollin	NP_001073937	1	1	1	0	1	2	2	2	2	1	1	1	1	2	2	1	0	1	2	1
OG0000309	NA	0	1	2	0	0.506604	0.00377359	0.0027706	0.609292	NA	NA	NA	XP_008159442	1	1	1	2	1	2	4	0	4	1	2	2	5	4	2	2	5	3	4	1
OG0001574	NA	0	0	-1	-1	0.506604	0.507519	0.0494944	0.0889223	LOC118568783	NA	NA	XP_036021566	0	20	0	0	0	1	1	2	0	0	0	0	0	0	0	0	0	0	0	0
OG0001127	NA	0	0	-1	-1	0.506604	0.507519	0.0494944	0.0889223	LOC115488002	NA	zinc_finger_protein_844-like	XP_036013672	0	2	2	2	0	1	2	1	2	1	1	0	3	0	0	0	3	5	1	1
OG0016416	NA	0	0	-1	0	0.506604	0.507519	0.0494944	0.559919	Gm5767	NA	predicted_gene_5767	XP_030105031	1	1	1	1	0	1	1	1	1	1	1	0	1	0	1	0	0	0	1	1
OG0016893	NA	0	0	-1	0	0.506604	0.507519	0.0494944	0.559919	Lhb	reproduction	luteinizing_hormone_beta	XP_030098037	0	1	1	1	1	0	1	1	0	0	0	0	1	0	1	1	1	1	0	0
OG0001651	NA	0	0	0	2	0.506604	0.507519	0.533186	0.00190418	NA	NA	NA	XP_027985246	1	0	0	3	0	1	3	1	3	1	1	1	1	1	3	1	0	0	2	0
PTHR12884	60S_RIBOSOMAL_PROTEIN_L29	0	0	1	8	0.525643	0.529078	0.0995928	1.34427e-07	RPL29	reproduction	ribosomal_protein_L29	XP_024309466	1	7	5	1	1	5	3	6	6	4	1	6	2	7	14	2	6	5	2	2
PTHR15664	C20ORF30_PROTEIN	0	0	0	1	0.506604	0.507519	0.533186	0.0307969	TMEM230	NA	transmembrane_protein_230	XP_024307647	1	1	1	1	1	1	1	1	1	1	1	1	2	1	2	1	2	1	4	2
PTHR38493	NA	0	0	1	0	0.506604	0.507519	0.0168587	0.559919	C1orf167	NA	chromosome_1_open_reading_frame_167	XP_024302286	1	0	1	1	2	0	1	0	1	1	2	1	1	2	1	1	1	1	1	1
OG0013116	NA	0	0	1	3	0.506604	0.507519	0.0168587	0.000117736	Sspo	NA	SCO-spondin	XP_017177063	0	1	1	1	1	0	1	1	0	1	1	0	1	2	4	1	1	1	1	1
PTHR46315	NA	0	0	1	1	0.506604	0.507519	0.0337213	0.0616358	SMS	NA	spermine_synthase	XP_016885242	1	1	2	1	1	1	2	2	2	2	1	1	3	3	3	1	2	1	1	1
PTHR14672	NA	0	0	1	1	0.506604	0.507519	0.0168587	0.0307969	MUC16	immunity	mucin_16,_cell_surface_associated	XP_016882990	1	1	1	2	2	1	1	1	1	1	0	1	2	2	2	1	2	4	2	4
PTHR22918	SEMINAL_PLASMA_PROTEIN	0	0	2	0	0.513077	0.514869	0.0027706	0.609292	ELSPBP1,BSPH1	reproduction	epididymal_sperm_binding_protein_1,binder_of_sperm_protein_homolog_1	XP_016882619,NP_001121798	2	2	2	7	3	0	2	2	3	2	2	0	2	4	2	2	2	2	5	2
PTHR18959	CALPONIN/TRANSGELIN	0	0	0	7	0.53772	0.54266	0.674845	1.88686e-06	CNN1,CNN2,CNN3,TAGLN,TAGLN2,TAGLN3	immunity	calponin_1,calponin_2,calponin_3,transgelin,transgelin_2,transgelin_3	XP_016881778,NP_001290430,NP_001830,NP_001001522,NP_001264153,NP_001008273	6	6	6	6	6	8	7	6	6	6	6	7	6	7	14	6	7	6	7	6
PTHR43089	F1_ATP_SYNTHASE_SUBUNIT_ALPHA	0	0	0	4	0.506604	0.507519	0.533186	7.27961e-06	ATP5F1A	NA	ATP_synthase_F1_subunit_alpha	XP_016881278	1	1	2	1	1	1	1	1	1	1	1	1	1	1	5	2	1	2	1	1
PTHR11715	GLYCINE_CLEAVAGE_SYSTEM_H_PROTEIN	0	0	0	1	0.506604	0.507519	0.533186	0.0307969	GCSH	NA	glycine_cleavage_system_protein_H	XP_016878625	1	1	1	1	2	1	0	0	0	0	0	2	1	1	2	2	1	1	1	2
PTHR24071	NA	0	0	0	2	0.506604	0.507519	0.533186	0.00190418	RAN	NA	RAN,_member_RAS_oncogene_family	XP_016875261	1	3	3	1	1	1	2	1	0	1	1	2	1	1	3	1	1	1	1	1
OG0005646	NA	0	0	-1	-1	0.506604	0.507519	0.0494944	0.0889223	LOC107984203	NA	endogenous_retrovirus_group_K_member_6_Env_polyprotein	XP_016872505	1	0	0	2	0	6	1	2	0	1	7	0	0	0	0	0	0	0	0	0
PTHR24147	NA	0	0	0	-2	0.531741	0.535945	0.636629	0.0201304	ANKRD26,Ankrd7,ANKRD18B,ANKRD30BL	NA	ankyrin_repeat_domain_26,ankyrin_repeat_domain_7,ankyrin_repeat_domain_18B,ankyrin_repeat_domain_30B_like	XP_016871417,NP_001161229,NP_001340361,NP_001345345	9	6	4	4	12	4	7	4	5	3	10	5	5	5	3	5	4	3	7	6
OG0013231	NA	0	0	-1	-1	0.506604	0.507519	0.0494944	0.0889223	LOC107984126	NA	zinc_finger_protein_658B-like	XP_016870876	1	2	1	1	1	2	1	2	1	1	1	1	1	0	0	0	1	2	0	0
PTHR14625	MICROCEPHALIN	0	0	0	1	0.506604	0.507519	0.533186	0.0307969	MCPH1	NA	microcephalin_1	XP_016869318	1	1	1	1	1	2	2	2	0	2	2	1	1	1	2	1	1	1	2	1
OG0016796	NA	0	0	0	2	0.506604	0.507519	0.533186	0.00190418	LOC101929805	NA	neuroblastoma_breakpoint_family_member_6-like_protein	XP_016858530	1	0	2	2	2	0	0	1	0	0	0	0	0	1	3	0	0	0	0	0
PTHR12264	NA	0	0	1	0	0.506604	0.507519	0.0168587	0.559919	TAF12	NA	TATA-box_binding_protein_associated_factor_12	XP_016857675	1	1	2	1	1	1	2	1	1	1	1	1	1	2	1	1	2	1	1	1
PTHR14447	UROTENSIN_2	0	0	-1	0	0.506604	0.507519	0.0494944	0.559919	UTS2	NA	urotensin_2	XP_016855605	1	1	1	1	1	1	1	1	0	1	1	1	0	0	1	0	0	0	0	1
OG0016906	NA	0	0	-1	0	0.506604	0.507519	0.0494944	0.559919	NA	NA	NA	XP_016066859	1	0	1	1	0	0	0	1	0	2	1	1	0	0	1	1	0	0	0	1
PTHR45737	NA	0	0	0	1	0.506604	0.507519	0.533186	0.0307969	VWA5A	NA	von_Willebrand_factor_A_domain_containing_5A	XP_011541130	1	2	1	1	1	2	2	1	1	1	3	1	1	1	2	1	2	1	3	1
PTHR42938	NA	0	0	1	0	0.506604	0.507519	0.0168587	0.559919	PHGDH	NA	phosphoglycerate_dehydrogenase	XP_011539528	1	1	3	1	2	1	1	1	2	1	1	1	3	2	1	1	1	1	1	1
PTHR16515	NA	0	0	35	-2	0.565912	0.574067	0	0.181104	PRDM1,ZNF711,PRDM2,PRDM7,PRDM4,PRDM11,PRDM12,PRDM13,PRDM14,PRDM6	immunity,reproduction,reproduction,aging	PR/SET_domain_1,zinc_finger_protein_711,PR/SET_domain_2,PR/SET_domain_7,PR/SET_domain_4,PR/SET_domain_11,PR/SET_domain_12,PR/SET_domain_13,PR/SET_domain_14,PR/SET_domain_6	XP_011534364,XP_011529321,XP_016857753,NP_001091643,XP_005268650,XP_011518528,NP_067632,NP_067633,NP_078780,NP_001129711	11	10	10	13	10	10	10	25	10	10	10	16	10	60	11	12	12	11	13	12
OG0017202	NA	0	0	-1	-1	0.506604	0.507519	0.0494944	0.0889223	LOC105372269	NA	endogenous_retrovirus_group_K_member_8_Gag_polyprotein-like	XP_011526763	1	0	0	0	0	0	0	1	0	5	1	0	0	0	0	0	0	0	0	0
OG0015505	NA	0	0	-1	1	0.506604	0.507519	0.0494944	0.0307969	CPAMD8	NA	C3_and_PZP_like_alpha-2-macroglobulin_domain_containing_8	XP_011526219	1	0	1	0	1	1	1	1	1	1	1	0	1	0	2	1	1	1	1	1
OG0000816	NA	0	0	-1	-1	0.506604	0.507519	0.0494944	0.0889223	LOC105374103	NA	uncharacterized_LOC105374103	XP_011511647	1	0	0	0	0	0	0	2	0	28	3	0	1	0	0	0	0	0	0	0
OG0000330	NA	1	0	-1	-1	0.00331265	0.514869	0.0494944	0.0889223	LOC105374013	NA	endogenous_retrovirus_group_K_member_5_Gag_polyprotein	XP_011511643	4	0	0	1	1	3	4	2	2	2	4	0	0	0	0	13	3	2	3	2
OG0000077	NA	0	0	2	-1	0.525643	0.529078	0.0232716	0.282959	Lrrc37a	NA	leucine_rich_repeat_containing_37A	XP_011247678	5	2	12	1	6	9	4	6	3	3	1	1	3	8	3	5	4	4	9	1
OG0000630	NA	-1	0	6	0	0.0196154	0.507519	4.87719e-09	0.609292	Gm38656	NA	predicted_gene,_38656	XP_011245725	3	1	2	4	1	1	2	1	0	1	0	2	1	8	2	1	1	2	6	0
PTHR33331	NA	0	0	2	0	0.506604	0.507519	0.000569082	0.559919	Ccdc162	NA	coiled-coil_domain_containing_162	XP_011241528	0	1	1	1	1	2	1	1	1	1	1	0	2	3	1	1	3	2	2	2
PTHR47029	NA	0	0	1	4	0.506604	0.507519	0.0337213	3.28872e-05	FHL1	NA	four_and_a_half_LIM_domains_1	XP_006724806	1	2	1	1	1	2	1	2	2	1	1	2	1	3	6	1	1	2	1	1
OG0016990	NA	0	0	0	1	0.506604	0.507519	0.533186	0.0307969	ADGRD2	NA	adhesion_G_protein-coupled_receptor_D2	XP_006717411	1	0	2	1	1	1	0	0	0	0	1	0	0	1	2	0	0	0	0	0
OG0017075	NA	0	0	-1	-1	0.506604	0.507519	0.0494944	0.0889223	Gm2036	NA	predicted_gene_2036	XP_006535412	1	2	1	1	1	1	0	1	0	0	0	0	1	0	0	0	0	0	0	0
OG0004285	NA	0	0	0	1	0.506604	0.507519	0.533186	0.0307969	Slc23a4	NA	solute_carrier_family_23_member_4	XP_006506197	0	1	1	4	1	1	0	0	1	1	1	1	1	1	2	1	1	1	1	1
OG0017191	NA	0	0	-1	-1	0.506604	0.507519	0.0494944	0.0889223	Gm29808	NA	predicted_gene,_29808	XP_006502634	0	1	0	0	0	1	1	2	1	1	1	0	0	0	0	0	0	0	0	0
OG0001117	NA	0	0	1	0	0.513077	0.514869	0.0337213	0.609292	NA	NA	NA	XP_005673681	2	0	2	3	2	0	2	2	1	0	3	1	0	3	2	1	1	1	1	1
PTHR16238	NA	0	0	0	1	0.506604	0.507519	0.533186	0.0307969	GEMIN8	NA	gem_nuclear_organelle_associated_protein_8	XP_005274612	1	1	0	1	1	1	2	1	1	1	1	1	1	1	2	1	2	1	1	1
PTHR15384	NA	0	0	0	1	0.506604	0.507519	0.533186	0.0307969	EVI2B	immunity	ecotropic_viral_integration_site_2B	XP_005258003	1	2	1	1	1	2	2	2	2	2	1	1	1	1	2	1	1	1	1	1
PTHR31883	NA	0	0	1	-1	0.506604	0.507519	0.0168587	0.0889223	LOC107983990	NA	uncharacterized_LOC107983990	XP_005255809	4	1	1	0	1	0	0	0	0	0	0	1	0	2	0	0	1	1	1	1
PTHR19944	MHC_CLASS_II-RELATED	-2	0	4	0	0.00118962	0.561923	0.000136546	0.756845	B2M,HLA-DMB,HLA-DOA,HLA-DPA1,HLA-DQB1,HLA-DRA	aging,immunity	beta-2-microglobulin,major_histocompatibility_complex,_class_II,_DM_beta,major_histocompatibility_complex,_class_II,_DO_alpha,major_histocompatibility_complex,_class_II,_DP_alpha_1,major_histocompatibility_complex,_class_II,_DQ_beta_1,major_histocompatibility_complex,_class_II,_DR_alpha	XP_005254606,NP_002109,NP_002110,NP_001229453,NP_001230890,NP_061984	15	10	11	12	12	5	4	4	3	5	4	6	21	11	7	10	26	32	48	12
PTHR24393	NA	0	0	-5	-3	0.54933	0.555645	3.08146e-05	0.00872112	MECOM,GFI1B,ZNF345,ZNF580,ZNF71,PRDM16,PRDM15,ZNF485	immunity,temperature	MDS1_and_EVI1_complex_locus,growth_factor_independent_1B_transcriptional_repressor,zinc_finger_protein_345,zinc_finger_protein_580,zinc_finger_protein_71,PR/SET_domain_16,PR/SET_domain_15,zinc_finger_protein_485	XP_005247281,NP_001358837,NP_001229401,NP_001156895,NP_001357144,NP_071397,XP_011527985,NP_001305069	8	5	8	8	7	7	6	20	6	8	8	20	7	8	6	7	5	5	7	6
OG0017210	NA	0	0	1	0	0.506604	0.507519	0.0168587	0.559919	NA	NA	NA	rhi-mRNA23029	0	1	0	1	0	0	0	0	0	1	0	0	0	2	1	1	1	0	0	0
OG0017460	NA	0	0	-1	0	0.506604	0.507519	0.0494944	0.559919	NA	NA	NA	OOSP3_x1	1	0	0	0	1	0	0	1	1	0	0	0	1	0	1	0	0	0	0	0
PTHR23282	APICAL_ENDOSOMAL_GLYCOPROTEIN_PRECURSOR.	0	0	2	0	0.525643	0.529078	0.0110823	0.684188	MAMDC4,MDGA2,MDGA1,MALRD1	NA	MAM_domain_containing_4,MAM_domain_containing_glycosylphosphatidylinositol_anchor_2,MAM_domain_containing_glycosylphosphatidylinositol_anchor_1,MAM_and_LDL_receptor_class_A_domain_containing_1	NP_996803,XP_011534821,XP_006715119,XP_011517755	4	4	10	4	4	4	4	4	4	4	6	4	4	6	4	5	5	4	4	4
PTHR22467	UNCHARACTERIZED	0	0	0	1	0.506604	0.507519	0.533186	0.0307969	EZHIP	NA	EZH_inhibitory_protein	NP_981952	1	1	1	0	2	2	0	2	0	3	1	0	0	1	2	0	1	0	0	2
PTHR35252	NA	0	0	0	-2	0.513077	0.514869	0.563106	0.00270678	RP9	NA	RP9_pre-mRNA_splicing_factor	NP_976033	1	1	2	2	2	2	1	1	2	1	1	2	1	2	0	2	2	2	2	2
OG0016287	NA	0	0	-1	-1	0.506604	0.507519	0.0494944	0.0889223	ZNF713	NA	zinc_finger_protein_713	NP_872439	1	0	1	1	1	0	0	1	0	1	1	1	1	0	0	1	1	1	2	1
PTHR19051	KERATIN-ASSOCIATED_PROTEIN	-4	0	3	1	1.29966e-07	0.535945	0.000890934	0.149678	KRTAP13-1,KRTAP11-1,KRTAP26-1,KRTAP27-1	NA	keratin_associated_protein_13-1,keratin_associated_protein_11-1,keratin_associated_protein_26-1,keratin_associated_protein_27-1	NP_853630,NP_787054,NP_981950,NP_001071179	9	11	9	12	8	3	3	0	0	3	2	4	2	8	6	7	4	2	3	10
PTHR37874	NA	0	0	-1	-1	0.506604	0.507519	0.0494944	0.0889223	2610524H06Rik	NA	RIKEN_cDNA_2610524H06_gene	NP_851420	0	1	0	0	0	1	0	1	1	0	1	0	0	0	0	0	0	0	0	0
PTHR47898	NA	0	0	1	0	0.506604	0.507519	0.0168587	0.559919	SPINT4	NA	serine_peptidase_inhibitor,_Kunitz_type_4	NP_848550	1	2	2	1	1	1	1	1	1	0	0	1	1	2	1	0	0	0	1	1
PTHR46441	NA	0	0	0	2	0.525643	0.529078	0.61453	0.0335576	Teddm2,Teddm1b,Gm6557	NA	transmembrane_epididymal_family_member_2,transmembrane_epididymal_protein_1B,predicted_gene_6557	NP_839974,NP_001008426,NP_001357822	2	6	4	6	4	4	4	4	4	4	3	4	4	4	6	4	5	4	4	4
PTHR45166	NA	0	0	-1	0	0.506604	0.507519	0.0494944	0.559919	Vsig8	NA	V-set_and_immunoglobulin_domain_containing_8	NP_808391	1	1	1	1	1	0	0	1	0	0	0	1	1	0	1	1	1	1	1	1
PTHR11394	TASTE_RECEPTOR_TYPE_2	-4	0	2	-3	4.37598e-06	0.602182	0.108374	0.0341965	TAS2R38,TAS2R3,TAS2R4,TAS2R16,TAS2R1,TAS2R9,TAS2R8,TAS2R7,TAS2R13,TAS2R10,TAS2R5,TAS2R39,TAS2R41,TAS2R30,TAS2R60,TAS2R42,Tas2r143,Tas2r140,Tas2r122,Tas2r103,PRH1-TAS2R14	NA	taste_2_receptor_member_38,taste_2_receptor_member_3,taste_2_receptor_member_4,taste_2_receptor_member_16,taste_2_receptor_member_1,taste_2_receptor_member_9,taste_2_receptor_member_8,taste_2_receptor_member_7,taste_2_receptor_member_13,taste_2_receptor_member_10,taste_2_receptor_member_5,taste_2_receptor_member_39,taste_2_receptor_member_41,taste_2_receptor_member_30,taste_2_receptor_member_60,t…	NP_789787,NP_058639,NP_058640,NP_058641,NP_062545,NP_076406,NP_076407,NP_076408,NP_076409,NP_076410,NP_061853,NP_795362,NP_795364,NP_001091112,NP_803186,NP_852094,NP_001001452,NP_067537,NP_001034217,NP_444441,NP_001303822	27	34	19	26	17	9	13	15	15	11	11	15	17	18	13	19	21	23	24	15
PTHR46793	NA	-2	0	1	0	0.000134975	0.514869	0.0168587	0.609292	4930474N05Rik,4930596D02Rik	immunity	RIKEN_cDNA_4930474N05_gene,RIKEN_cDNA_4930596D02_gene	NP_778173,NP_001028938	0	16	4	11	4	0	2	0	3	2	2	0	3	2	2	0	4	2	4	2
PTHR47509	NA	0	0	1	0	0.506604	0.507519	0.0168587	0.559919	4933402N03Rik	NA	RIKEN_cDNA_4933402N03_gene	NP_775585	1	1	1	1	1	1	1	1	0	1	1	0	0	2	1	1	0	1	0	1
PTHR11165	SKP1	0	0	0	6	0.506604	0.507519	0.533186	2.78297e-08	SKP1	immunity	S-phase_kinase_associated_protein_1	NP_733779	1	1	2	1	2	0	0	0	0	0	0	1	1	1	7	1	2	1	1	1
PTHR26452_PTHR24247	NA	-2	0	3	-1	0.000223425	0.522054	0.000211918	0.228181	OR5P3	NA	olfactory_receptor_family_5_subfamily_P_member_3	NP_703146	1	10	2	7	15	1	1	0	0	0	0	3	1	6	2	3	2	3	2	4
OG0016078	NA	0	0	0	1	0.506604	0.507519	0.533186	0.0307969	LRRC57	NA	leucine_rich_repeat_containing_57	NP_694992	1	1	1	1	1	0	0	0	0	1	0	1	1	1	2	1	1	1	1	1
PTHR47110	NA	0	0	-1	-1	0.506604	0.507519	0.0494944	0.0889223	TEX55	NA	testis_expressed_55	NP_689752	1	1	1	1	1	1	1	1	1	0	1	1	1	0	0	1	1	0	0	1
PTHR20931	UNCHARACTERIZED	0	0	1	0	0.513077	0.514869	0.0337213	0.609292	TTC30A	NA	tetratricopeptide_repeat_domain_30A	NP_689488	2	3	2	2	2	2	1	1	1	1	0	2	2	3	2	2	2	1	2	3
PTHR26450	NA	0	0	87	94	0.5	0.5	0	0	Olfr33,Olfr653,OR51G1,OR51J1,OR52N1,OR51E2,OR52E2,OR52J3,OR51L1,OR51S1,OR52R1,OR52M1,OR52W1,OR52B4,OR51E1,Olfr553,OR52B2,OR51F1,Olfr543,Olfr598,Olfr591,Olfr605,Olfr645,Olfr642,Olfr633,Olfr654,Olfr599,Olfr551,Olfr608,Olfr651,Olfr655,Olfr617,Olfr600,Olfr686,Olfr656,Olfr643,Olfr615,Olfr610,Olfr609,Olfr639,Olfr572,Olfr606,Olfr676,Olfr616,Olfr613,Olfr549,Olfr550,Olfr632,OR52Z1,OR51V1,OR52L1,OR52B6,OR5…	NA	olfactory_receptor_33,olfactory_receptor_653,olfactory_receptor_family_51_subfamily_G_member_1,olfactory_receptor_family_51_subfamily_J_member_1,olfactory_receptor_family_52_subfamily_N_member_1,olfactory_receptor_family_51_subfamily_E_member_2,olfactory_receptor_family_52_subfamily_E_member_2,olfactory_receptor_family_52_subfamily_J_member_3,olfactory_receptor_family_51_subfamily_L_member_1,olfa…	NP_667284,NP_667285,NP_001005237,NP_001335153,NP_001001913,NP_110401,NP_001005164,NP_001001916,NP_001004755,NP_001004758,NP_001005177,NP_001004137,NP_001005178,NP_001005161,NP_689643,NP_997504,NP_001004052,NP_001004752,NP_001011782,NP_001011793,NP_001011847,NP_001011854,NP_997027,NP_666441,NP_666466,NP_666491,NP_666942,NP_666966,NP_666967,NP_667024,NP_667031,NP_667052,NP_667257,NP_667280,NP_66728…	53	124	142	141	165	31	53	41	37	33	44	104	106	87	94	94	121	107	118	113
OG0015405	NA	0	0	0	1	0.506604	0.507519	0.533186	0.0307969	SCGB1C1	NA	secretoglobin_family_1C_member_1	NP_663626	2	1	1	1	1	0	0	0	0	0	0	2	1	1	2	2	1	1	1	1
PTHR11807	ATPASES_OF_THE_PP_SUPERFAMILY-RELATED	0	0	1	1	0.506604	0.507519	0.0168587	0.0307969	CTU1	NA	cytosolic_thiouridylase_subunit_1	NP_660275	1	1	2	2	2	1	1	1	1	1	0	0	0	2	2	0	0	0	1	0
OG0000183	NA	0	0	-2	-1	0.519422	0.522054	0.000709822	0.164163	CENPBD1	NA	CENPB_DNA-binding_domain_containing_1	NP_659476	2	0	3	3	3	4	3	5	3	4	7	2	2	0	1	2	3	1	7	4
PTHR11738	MHC_CLASS_I_NK_CELL_RECEPTOR	-2	0	10	0	0.00515429	0.627388	3.56415e-08	0.876181	A1BG,FCAR,IGSF1,KIR3DS1,LAIR1,NCR1,LILRA2,GP6,OSCAR,VSTM1,TARM1	immunity	alpha-1-B_glycoprotein,Fc_fragment_of_IgA_receptor,immunoglobulin_superfamily_member_1,killer_cell_immunoglobulin_like_receptor,_three_Ig_domains_and_short_cytoplasmic_tail_1,leukocyte_associated_immunoglobulin_like_receptor_1,natural_cytotoxicity_triggering_receptor_1,leukocyte_immunoglobulin_like_receptor_A2,glycoprotein_VI_platelet,osteoclast_associated_Ig-like_receptor,V-set_and_transmembrane…	NP_570602,NP_001991,NP_001164434,NP_001077008,NP_002278,NP_004820,NP_001277200,NP_001077368,NP_996554,XP_011525147,NP_001317579	48	19	15	30	26	21	10	15	21	13	8	25	28	33	22	15	57	58	59	10
PTHR46985	NA	0	0	4	3	0.506604	0.507519	3.06944e-06	0.00042827	NLRP1	immunity	NLR_family_pyrin_domain_containing_1	NP_127497	1	2	3	1	1	1	1	1	4	1	1	2	3	6	5	1	8	6	11	1
PTHR16059	ANTHROX_TOXIN_RECEPTOR_PROTEIN__ANTXR	0	0	2	-1	0.525643	0.529078	0.0110823	0.282959	ANTXR1,ANTXR2,ANTXRL	reproduction	ANTXR_cell_adhesion_molecule_1,ANTXR_cell_adhesion_molecule_2,ANTXR_like	NP_115584,NP_001139266,NP_001265617	3	4	3	5	5	7	5	4	5	3	4	3	6	6	3	3	3	3	3	3
PTHR21561	NA	0	0	-1	-1	0.506604	0.507519	0.0494944	0.0889223	INO80B	NA	INO80_complex_subunit_B	NP_112578	1	1	1	1	1	0	2	1	2	2	0	1	1	0	0	1	1	1	1	1
PTHR23111	ZINC_FINGER_PROTEIN	-1	0	2	2	0.0385507	0.522054	0.00634891	0.0200056	TEX13B	NA	testis_expressed_13B	NP_112563	4	5	5	5	4	0	3	3	3	3	2	2	2	5	5	2	3	2	1	2
PTHR35818	NA	0	0	-1	-1	0.506604	0.507519	0.0494944	0.0889223	1700094D03Rik	NA	RIKEN_cDNA_1700094D03_gene	NP_082843	1	1	0	0	1	1	0	1	1	1	1	1	1	0	0	1	1	1	1	1
OG0016706	NA	0	0	1	0	0.506604	0.507519	0.0168587	0.559919	PPP1R2C	NA	PPP1R2C_family_member_C	NP_079486	1	0	1	1	1	0	0	0	0	0	0	1	1	2	1	1	1	1	0	1
PTHR14562	NA	0	0	1	1	0.506604	0.507519	0.0168587	0.0307969	TAF1D	NA	TATA-box_binding_protein_associated_factor,_RNA_polymerase_I_subunit_D	NP_077021	1	1	4	1	1	1	1	1	1	1	1	1	1	2	2	1	1	1	1	1
PTHR17378	SECRETIN	0	0	-1	0	0.506604	0.507519	0.0494944	0.559919	SCT	digestion	secretin	NP_068739	1	1	1	1	1	1	1	1	1	1	1	0	0	0	1	0	0	0	0	0
PTHR47901	NA	0	0	0	1	0.506604	0.507519	0.533186	0.0307969	CARD18	NA	caspase_recruitment_domain_family_member_18	NP_067546	3	0	0	0	0	1	1	2	1	1	0	1	0	1	2	1	1	1	1	1
PTHR23431	NA	0	0	0	2	0.506604	0.507519	0.533186	0.00190418	POLR2L	NA	RNA_polymerase_II,_I_and_III_subunit_L	NP_066951	1	1	1	1	3	1	1	1	1	0	1	1	0	1	3	0	1	0	1	1
PTHR24062	NA	0	0	7	0	0.519422	0.522054	1.61594e-08	0.712647	VN1R1,Vmn1r209,Vmn1r20,Vmn1r167,Vmn1r1,Vmn1r77,Vmn1r204,Vmn1r86	NA	vomeronasal_1_receptor_1,vomeronasal_1_receptor_209,vomeronasal_1_receptor_20,vomeronasal_1_receptor_167,vomeronasal_1_receptor_77,vomeronasal_1_receptor_204,vomeronasal_1_receptor_86	NP_065684,NP_001013809,NP_001095003,NP_001095032,NP_001160200,NP_001160203,NP_001039009,NP_001161008	4	236	7	33	12	0	0	3	0	2	2	8	2	13	5	5	0	0	0	3
PTHR10725	THAP_DOMAIN-CONTAINING_PROTEIN_9	0	0	0	-2	0.513077	0.514869	0.563106	0.00270678	THAP10,THAP9	NA	THAP_domain_containing_10,THAP_domain_containing_9	NP_064532,NP_078948	2	0	2	2	2	2	2	2	2	3	2	0	2	2	0	2	2	2	2	2
PTHR11961	CYTOCHROME_C	0	0	1	0	0.513077	0.514869	0.0337213	0.609292	CYCS	NA	cytochrome_c,_somatic	NP_061820	1	2	1	2	2	1	1	1	1	1	1	3	3	3	2	3	3	1	4	2
PTHR33668	NA	0	0	1	0	0.506604	0.507519	0.0168587	0.559919	BRK1	immunity	BRICK1_subunit_of_SCAR/WAVE_actin_nucleating_complex	NP_060932	1	1	1	1	1	1	1	0	0	1	0	1	1	2	1	1	1	1	1	1
PTHR16230	CAPPUCCINO	0	0	1	0	0.506604	0.507519	0.0168587	0.559919	BLOC1S4	NA	biogenesis_of_lysosomal_organelles_complex_1_subunit_4	NP_060836	1	1	1	1	1	1	1	1	1	2	1	1	1	2	1	0	1	0	0	1
PTHR14089	CELL_CYCLE_CONTROL_PROTEIN	0	0	1	0	0.506604	0.507519	0.0168587	0.559919	RBM22	NA	RNA_binding_motif_protein_22	NP_060517	1	1	2	1	1	1	1	1	1	2	1	1	1	2	1	1	2	2	2	1
PTHR44252	NA	-1	0	1	0	0.0196154	0.507519	0.0337213	0.559919	DCXR	NA	dicarbonyl_and_L-xylulose_reductase	NP_057370	1	2	2	2	2	1	1	1	1	0	1	2	1	3	1	3	1	1	0	1
PTHR12292	RWD_DOMAIN-CONTAINING_PROTEIN	0	0	0	1	0.506604	0.507519	0.533186	0.0307969	RWDD1	aging	RWD_domain_containing_1	NP_057036	1	2	1	1	2	1	1	1	1	1	2	1	2	1	2	1	1	1	1	1
PTHR28632	NA	0	0	2	1	0.506604	0.507519	0.000569082	0.0307969	TMA7	NA	translation_machinery_associated_7_homolog	NP_057017	1	3	1	0	1	1	1	1	1	1	0	1	1	3	2	0	0	0	1	1
PTHR10114	60S_RIBOSOMAL_PROTEIN_L36	0	0	3	9	0.506604	0.507519	7.29955e-05	0	RPL36	NA	ribosomal_protein_L36	NP_056229	1	1	4	1	1	1	1	2	1	1	1	2	1	5	11	1	2	2	1	1
PTHR12642	NA	0	0	1	1	0.506604	0.507519	0.0168587	0.0307969	NSA2	NA	NSA2_ribosome_biogenesis_factor	NP_055701	1	2	4	1	1	1	1	1	1	1	1	1	2	2	2	1	1	1	1	1
PTHR20383	NA	0	0	2	2	0.506604	0.507519	0.000569082	0.00190418	SSU72	NA	SSU72_homolog,_RNA_polymerase_II_CTD_phosphatase	NP_054907	1	1	3	1	1	1	1	1	1	3	3	1	1	3	3	1	4	1	1	2
PTHR42912	NA	0	0	0	-2	0.513077	0.514869	0.563106	0.00270678	METTL7A	immunity	methyltransferase_like_7A	NP_054752	2	5	2	2	3	2	1	1	2	2	2	2	1	2	0	1	1	1	2	2
PTHR11545	RIBOSOMAL_PROTEIN_L13	0	0	0	2	0.513077	0.514869	0.563106	0.00907354	RPL13A,MRPL13	immunity	ribosomal_protein_L13a,mitochondrial_ribosomal_protein_L13	NP_036555,NP_054797	2	2	4	2	2	3	2	2	2	2	3	2	2	2	4	2	4	2	3	3
PTHR26453	OLFACTORY_RECEPTOR	0	0	88	53	0.5	0.5	0	0	OR2C1,OR6A2,Olfr30,Olfr263,Olfr62,OR2B6,OR2K2,OR10A3,OR10D3,OR2V1,OR2H1,Olfr70,OR2S2,OR2AE1,OR2G3,OR2C3,OR5V1,OR2D3,OR10AD1,OR10A7,OR2T12,OR2T34,OR2T10,OR2T11,OR2AJ1,OR2B11,OR6P1,OR2Y1,OR2A14,OR6B1,OR2F2,OR13C8,OR13C4,OR2AG1,Olfr138,OR10G9,OR10S1,OR6Q1,OR2T6,Olfr1344,Olfr132,Olfr324,Olfr704,Olfr332,Olfr524,Olfr963,Olfr119,Olfr1331,Olfr94,Olfr1394,Olfr223,Olfr450,Olfr130,Olfr148,Olfr279,Olfr1367,O…	NA	olfactory_receptor_family_2_subfamily_C_member_1,olfactory_receptor_family_6_subfamily_A_member_2,olfactory_receptor_30,olfactory_receptor_263,olfactory_receptor_62,olfactory_receptor_family_2_subfamily_B_member_6,olfactory_receptor_family_2_subfamily_K_member_2,olfactory_receptor_family_10_subfamily_A_member_3,olfactory_receptor_family_10_subfamily_D_member_3,olfactory_receptor_family_2_subfamil…	NP_036500,NP_003687,NP_667089,NP_035114,NP_666427,NP_036499,NP_995581,NP_001003745,NP_001342142,NP_001245212,NP_001304943,NP_062358,NP_063950,NP_001005276,NP_001001914,NP_932340,NP_110503,NP_001004684,NP_001004134,NP_001005280,NP_001004692,NP_001001821,NP_001004693,NP_001001964,NP_001342164,NP_001004492,NP_001153797,NP_001001657,NP_001001659,NP_001005281,NP_001004685,NP_001004483,NP_001001919,NP_…	95	211	148	221	269	26	32	22	23	28	26	70	49	88	53	50	58	51	62	103
PTHR10256	SELENIDE,_WATER_DIKINASE	0	0	1	0	0.513077	0.514869	0.0337213	0.609292	SEPHS2,SEPHS1	NA	selenophosphate_synthetase_2,selenophosphate_synthetase_1	NP_036380,NP_036379	2	2	3	2	2	2	0	2	2	2	2	2	2	3	2	2	5	3	4	2
PTHR10903	GTPASE,_IMAP_FAMILY_MEMBER-RELATED	0	0	1	5	0.54933	0.555645	0.115387	0.000210789	Gimap1,GIMAP8,GIMAP7,Gimap6,Gimd1,GIMAP1-GIMAP5	immunity	GTPase,_IMAP_family_member_1,GTPase,_IMAP_family_member_8,GTPase,_IMAP_family_member_7,GTPase,_IMAP_family_member_6,GIMAP_family_P-loop_NTPase_domain_containing_1,GIMAP1-GIMAP5_readthrough	NP_032402,NP_783161,NP_694968,NP_694815,NP_001257359,NP_001186506	7	8	7	13	7	5	14	4	8	7	8	6	13	8	13	8	14	18	14	7
PTHR45722	NA	0	0	2	2	0.506604	0.507519	0.000569082	0.00190418	RPL35	NA	ribosomal_protein_L35	NP_009140	1	2	1	1	1	1	1	1	1	1	1	1	1	3	3	1	1	2	1	1
PTHR23403	TREHALASE	0	0	0	1	0.506604	0.507519	0.533186	0.0307969	TREH	NA	trehalase	NP_009111	1	1	2	1	2	1	1	1	1	2	1	0	1	1	2	2	1	1	1	1
PTHR23105	RIBOSOMAL_PROTEIN_L7AE_FAMILY_MEMBER	0	0	5	11	0.54933	0.555645	1.37565e-05	5.72627e-10	RPL10A,SNU13,RPL7A,RSL1D1,NHP2,MRPL1	reproduction,aging	ribosomal_protein_L10a,small_nuclear_ribonucleoprotein_13,ribosomal_protein_L7a,ribosomal_L1_domain_containing_1,NHP2_ribonucleoprotein,mitochondrial_ribosomal_protein_L1	NP_009035,NP_001003796,NP_000963,NP_056474,NP_001030005,NP_064621	6	10	13	9	8	9	8	6	9	8	6	6	6	13	19	8	7	7	7	6
PTHR13047	PRE-MRNA_CLEAVAGE_FACTOR_IM,_25KD_SUBUNIT	0	0	0	1	0.506604	0.507519	0.533186	0.0307969	NUDT21	immunity	nudix_hydrolase_21	NP_008937	1	1	1	1	1	1	2	1	1	1	1	2	1	1	2	1	3	1	1	1
PTHR23147	SERINE/ARGININE_RICH_SPLICING_FACTOR	0	0	0	5	0.581552	0.591305	0.764318	0.00175214	SRSF1,SRSF2,SRSF3,SRSF4,SRSF5,SRSF7,SRSF9,RBM19,RBM14,SRSF10,RBM14-RBM4	immunity	serine_and_arginine_rich_splicing_factor_1,serine_and_arginine_rich_splicing_factor_2,serine_and_arginine_rich_splicing_factor_3,serine_and_arginine_rich_splicing_factor_4,serine_and_arginine_rich_splicing_factor_5,serine_and_arginine_rich_splicing_factor_7,serine_and_arginine_rich_splicing_factor_9,RNA_binding_motif_protein_19,RNA_binding_motif_protein_14,serine_and_arginine_rich_splicing_factor…	NP_008855,NP_001182356,NP_003008,NP_005617,NP_001034554,NP_001026854,NP_003760,NP_001140170,NP_006319,NP_473357,NP_001185774	16	14	13	15	14	14	17	14	13	14	14	14	14	14	19	14	19	15	15	14
PTHR14179	SMR1-RELATED	0	0	-2	0	0.513077	0.514869	0.000709822	0.609292	SMR3B,OPRPN,Gm7714	NA	submaxillary_gland_androgen_regulated_protein_3B,opiorphin_prepropeptide,predicted_gene_7714	NP_006676,NP_067048,NP_001104249	4	4	2	2	0	2	0	2	2	0	0	2	3	0	2	2	2	0	0	0
PTHR26452	NA	0	0	111	73	0.5	0.5	0	0	OR5I1,OR5K1,OR5H1,OR8G1,OR5AC2,OR8J3,OR10W1,OR5P2,OR8I2,OR14C36,OR8U1,OR5L1,OR5D18,OR5AS1,OR8H1,OR8U3,OR5M3,OR5M11,OR5AR1,OR8B12,OR9I1,OR9Q1,OR10Q1,OR5A2,Olfr885,Olfr1000,Olfr1024,Olfr115,Olfr948,Olfr1419,Olfr1042,Olfr312,Olfr1105,Olfr917,Olfr538,Olfr1402,Olfr1412,Olfr1167,Olfr893,Olfr1128,Olfr1323,Olfr291,Olfr1501,Olfr1164,Olfr1158,Olfr823,Olfr513,Olfr935,Olfr1109,Olfr466,Olfr525,Olfr974,Olfr103…	NA	olfactory_receptor_family_5_subfamily_I_member_1,olfactory_receptor_family_5_subfamily_K_member_1,olfactory_receptor_family_5_subfamily_H_member_1,olfactory_receptor_family_8_subfamily_G_member_1,olfactory_receptor_family_5_subfamily_AC_member_2,olfactory_receptor_family_8_subfamily_J_member_3,olfactory_receptor_family_10_subfamily_W_member_1,olfactory_receptor_family_5_subfamily_P_member_2,olfac…	NP_006628,NP_001004736,NP_001005338,NP_001002905,NP_473447,NP_001004064,NP_997257,NP_703145,NP_001003750,NP_001001918,NP_001005204,NP_001004738,NP_001001952,NP_001001921,NP_001005199,NP_001004744,NP_001004742,NP_001005245,NP_001004730,NP_001005195,NP_001005211,NP_001005212,NP_001004471,NP_001001954,NP_001011739,NP_001011695,NP_001005230,NP_001011753,NP_001011756,NP_001011775,NP_001011777,NP_00101…	81	332	149	257	274	21	47	11	25	19	13	102	84	111	73	74	92	77	95	108
PTHR24329	NA	-1	0	-2	0	0.108026	0.574067	0.0274359	0.812608	ALX3,PHOX2A,ALX1,PHOX2B,Esx1,ALX4,Rhox13,ISX,ARX,Rhox10,DRGX,RHOXF2B	temperature,reproduction,digestion	ALX_homeobox_3,paired_like_homeobox_2A,ALX_homeobox_1,paired_like_homeobox_2B,extraembryonic,_spermatogenesis,_homeobox_1,ALX_homeobox_4,reproductive_homeobox_13,intestine_specific_homeobox,aristaless_related_homeobox,reproductive_homeobox_10,dorsal_root_ganglia_homeobox,Rhox_homeobox_family_member_2B	NP_006483,NP_005160,NP_008913,NP_003915,NP_031983,NP_068745,NP_001171931,NP_001290437,NP_620689,NP_001020021,XP_011538391,NP_001093155	13	13	13	13	10	14	15	12	12	10	12	10	10	9	11	8	8	7	8	11
PTHR12700	NA	0	0	1	1	0.506604	0.507519	0.0168587	0.0307969	ATP5PD	NA	ATP_synthase_peripheral_stalk_subunit_d	NP_006347	1	1	4	1	1	1	1	1	1	1	1	1	1	2	2	1	2	1	1	1
PTHR11639	S100_CALCIUM-BINDING_PROTEIN	0	0	2	6	0.61471	0.627388	0.0839872	0.00179725	S100A1,S100A4,S100A6,S100A8,S100A9,S100A10,S100A11,S100A12,S100A13,S100B,S100P,S100a5,CRNN,S100A14,S100A16,Sntn,S100a7l2,S100a7a,S100A7A	immunity	S100_calcium_binding_protein_A1,S100_calcium_binding_protein_A4,S100_calcium_binding_protein_A6,S100_calcium_binding_protein_A8,S100_calcium_binding_protein_A9,S100_calcium_binding_protein_A10,S100_calcium_binding_protein_A11,S100_calcium_binding_protein_A12,S100_calcium_binding_protein_A13,S100_calcium_binding_protein_B,S100_calcium_binding_protein_P,S100_calcium_binding_protein_A5,cornulin,S100…	NP_006262,NP_002952,NP_055439,NP_001306130,NP_002956,NP_002957,NP_005611,NP_005612,NP_001019381,NP_006263,NP_005971,NP_035442,NP_057274,NP_065723,NP_001303936,NP_808292,NP_001094931,XP_006501694,NP_789793	21	21	20	26	22	16	19	18	18	18	23	23	21	24	28	21	26	22	34	21
PTHR10666	UBIQUITIN	0	0	-3	-3	0.543582	0.549225	0.000735009	0.0043834	NEDD8,RPS27A,UBB,ISG15	immunity,reproduction	NEDD8_ubiquitin_like_modifier,ribosomal_protein_S27a,ubiquitin_B,ISG15_ubiquitin_like_modifier	NP_006147,NP_001129064,NP_001268645,NP_005092	6	8	8	5	6	8	9	8	9	8	7	13	6	4	4	10	10	8	9	7
PTHR12765	RED_PROTEIN__IK_FACTOR___CYTOKINE_IK	0	0	1	0	0.506604	0.507519	0.0168587	0.559919	IK	NA	IK_cytokine	NP_006074	1	1	1	4	1	2	1	1	1	2	1	1	1	2	1	1	1	1	1	1
PTHR11540	MALATE_AND_LACTATE_DEHYDROGENASE	0	0	1	1	0.506604	0.507519	0.0337213	0.0616358	MDH2	NA	malate_dehydrogenase_2	NP_005909	1	1	5	1	1	1	1	2	1	1	1	1	1	3	3	1	1	1	1	1
PTHR10388	EUKARYOTIC_TRANSLATION_INITIATION_FACTOR_SUI1	0	0	1	1	0.513077	0.514869	0.0337213	0.0616358	EIF1	NA	eukaryotic_translation_initiation_factor_1	NP_005792	2	7	4	2	2	1	1	2	2	2	2	2	2	3	3	2	3	4	4	2
PTHR19965	RNA_AND_EXPORT_FACTOR_BINDING_PROTEIN	0	0	1	2	0.519422	0.522054	0.0504947	0.0200056	ALYREF,CHTOP,POLDIP3	NA	Aly/REF_export_factor,chromatin_target_of_PRMT1,DNA_polymerase_delta_interacting_protein_3	NP_005773,NP_001231593,NP_001265586	3	17	3	3	3	3	4	3	3	3	3	3	3	4	5	3	8	3	5	3
PTHR11224	MAKORIN-RELATED	0	0	1	2	0.519422	0.522054	0.0504947	0.0200056	MKRN3,MKRN2	NA	makorin_ring_finger_protein_3,makorin_ring_finger_protein_2	NP_005655,NP_054879	3	3	3	3	3	4	5	3	2	3	2	3	4	4	5	3	4	3	3	3
PTHR11913	COFILIN-RELATED	0	0	3	3	0.519422	0.522054	0.000211918	0.00121191	CFL1,DSTN	NA	cofilin_1,destrin,_actin_depolymerizing_factor	NP_005498,NP_006861	3	3	7	3	3	4	3	3	3	3	3	3	3	6	6	3	4	3	2	3
PTHR11467	HISTONE_H1	0	0	0	3	0.565912	0.574067	0.744161	0.0375205	H1-0,H1-2,H1-6,H1-10,H1f9,H1-8,H1-7	reproduction	H1.0_linker_histone,H1.2_linker_histone,_cluster_member,H1.6_linker_histone,_cluster_member,H1.10_linker_histone,H1.9_linker_histone,H1.8_linker_histone,H1.7_linker_histone	NP_005309,NP_005310,NP_005314,NP_006017,NP_061262,NP_722575,NP_861453	11	11	14	13	10	10	11	11	6	12	10	13	11	12	15	11	10	5	10	12
PTHR11606	GLUTAMATE_DEHYDROGENASE	0	0	0	3	0.506604	0.507519	0.533186	0.000117736	GLUD1	NA	glutamate_dehydrogenase_1	NP_005262	2	1	1	2	1	1	2	1	2	3	1	1	1	1	4	1	1	1	1	1
PTHR11414	CYSTATIN_FAMILY_MEMBER	0	0	2	-1	0.525643	0.529078	0.0110823	0.282959	CSTA,CSTB,Stfa1,Stfa2	immunity	cystatin_A,cystatin_B,stefin_A1,stefin_A2	NP_005204,NP_000091,NP_001076012,NP_001076014	3	8	3	4	4	3	4	3	5	3	3	3	3	6	3	4	4	5	7	3
PTHR45894	NA	0	0	1	1	0.506604	0.507519	0.0168587	0.0307969	RBM8A	NA	RNA_binding_motif_protein_8A	NP_005096	1	1	1	1	1	1	1	1	1	1	1	1	1	2	2	1	3	1	1	1
PTHR12840	NADH-UBIQUINONE_OXIDOREDUCTASE_ASHI_SUBUNIT	0	0	1	0	0.506604	0.507519	0.0168587	0.559919	NDUFB8	NA	NADH:ubiquinone_oxidoreductase_subunit_B8	NP_004995	1	1	1	1	1	0	0	0	0	0	0	1	1	2	1	1	1	1	1	1
PTHR12485	NADH-UBIQUINONE_OXIDOREDUCTASE_SUBUNIT_B	0	0	0	1	0.506604	0.507519	0.533186	0.0307969	NDUFA7	NA	NADH:ubiquinone_oxidoreductase_subunit_A7	NP_004992	1	1	1	1	1	0	0	1	0	0	1	1	1	1	2	1	1	1	1	1
PTHR13080	ATP_SYNTHASE_F_CHAIN,_MITOCHONDRIAL-RELATED	0	0	1	0	0.506604	0.507519	0.0168587	0.559919	ATP5MF	NA	ATP_synthase_membrane_subunit_f	NP_004880	1	1	7	1	1	1	1	1	0	2	1	1	1	2	1	1	1	2	1	1
PTHR15221	NA	0	0	0	3	0.506604	0.507519	0.563106	0.00042827	NDUFA3	NA	NADH:ubiquinone_oxidoreductase_subunit_A3	NP_004533	1	1	4	1	1	1	0	1	1	1	1	2	1	2	5	1	2	2	1	1
PTHR10206	CATHELICIDIN	0	0	1	4	0.513077	0.514869	0.0504947	8.9288e-05	CAMP,Ngp	immunity	cathelicidin_antimicrobial_peptide,neutrophilic_granule_protein	NP_004336,NP_032720	2	2	2	5	13	2	3	3	2	2	2	2	2	4	7	2	2	2	6	2
PTHR12021	NA	-2	0	4	1	0.000223425	0.522054	8.7215e-06	0.0919573	TMSB4Y	NA	thymosin_beta_4_Y-linked	NP_004193	5	7	16	3	5	2	1	1	1	1	1	3	4	7	4	3	6	8	4	4
PTHR43213	NA	0	0	1	0	0.506604	0.507519	0.0337213	0.559919	ASMTL	NA	acetylserotonin_O-methyltransferase_like	NP_004183	1	1	1	2	1	1	1	2	0	1	1	2	0	3	1	1	1	1	0	1
PTHR16717	CYTOCHROME_C_OXIDASE_POLYPEPTIDE_VIII	0	0	1	1	0.513077	0.514869	0.0337213	0.0616358	COX8A,COX8C	NA	cytochrome_c_oxidase_subunit_8A,cytochrome_c_oxidase_subunit_8C	NP_004065,NP_892016	2	4	3	2	3	2	2	2	2	2	2	2	2	3	3	2	2	0	2	2
PTHR45883	NA	0	0	0	2	0.506604	0.507519	0.563106	0.00907354	ST13	NA	ST13_Hsp70_interacting_protein	NP_003923	2	1	4	1	1	1	1	2	3	1	0	1	1	2	4	1	1	1	1	1
PTHR10876	ZINC_FINGER_PROTEIN_ZPR1	0	0	0	1	0.506604	0.507519	0.533186	0.0307969	ZPR1	NA	ZPR1_zinc_finger	NP_003895	1	1	1	1	1	1	3	1	1	1	1	2	1	1	2	1	1	1	1	1
PTHR13007	PRE-MRNA_SPLICING_FACTOR-RELATED	0	0	0	2	0.506604	0.507519	0.533186	0.00190418	PRPF18	NA	pre-mRNA_processing_factor_18	NP_003666	1	1	1	1	1	0	0	0	0	0	0	2	1	1	3	2	1	1	1	1
PTHR10484	HISTONE_H4	-5	0	2	4	3.35587e-09	0.54266	0.0232716	0.000736114	H4C9	immunity	H4_clustered_histone_9	NP_003486	14	13	12	14	8	1	1	0	0	0	0	6	7	8	10	9	10	5	10	7
PTHR11193	SMALL_NUCLEAR_RIBONUCLEOPROTEIN_E	0	0	1	1	0.506604	0.507519	0.0168587	0.0307969	SNRPE	NA	small_nuclear_ribonucleoprotein_polypeptide_E	NP_003085	1	1	2	1	1	1	1	1	1	1	1	1	2	2	2	1	2	1	1	1
PTHR10552	U2_SMALL_NUCLEAR_RIBONUCLEOPROTEIN_A	0	0	1	0	0.506604	0.507519	0.0168587	0.559919	SNRPA1	reproduction	small_nuclear_ribonucleoprotein_polypeptide_A'	NP_003081	1	1	2	1	1	1	2	1	1	1	1	1	0	2	1	1	2	1	1	1
PTHR12015	SMALL_INDUCIBLE_CYTOKINE_A	-2	0	3	2	0.00472959	0.622562	0.0294946	0.167787	CCL1,CCL2,CCL4,CCL5,CCL14,CCL16,CCL17,CCL19,CCL20,CCL21,CCL22,CCL23,CCL24,CCL25,XCL1,CX3CL1,CCL26,CCL3L3	immunity,aging	C-C_motif_chemokine_ligand_1,C-C_motif_chemokine_ligand_2,C-C_motif_chemokine_ligand_4,C-C_motif_chemokine_ligand_5,C-C_motif_chemokine_ligand_14,C-C_motif_chemokine_ligand_16,C-C_motif_chemokine_ligand_17,C-C_motif_chemokine_ligand_19,C-C_motif_chemokine_ligand_20,C-C_motif_chemokine_ligand_21,C-C_motif_chemokine_ligand_22,C-C_motif_chemokine_ligand_23,C-C_motif_chemokine_ligand_24,C-C_motif_che…	NP_002972,NP_002973,NP_002975,NP_002976,NP_116739,NP_004581,NP_002978,NP_006265,NP_004582,NP_002980,NP_002981,NP_005055,NP_001358122,XP_016882608,NP_002986,NP_002987,NP_001358865,NP_001001437	28	25	22	24	20	17	13	14	15	17	20	21	20	23	22	17	19	19	25	21
PTHR13718	RIBOSOMAL_S_SUBUNIT	-1	0	16	4	0.0291663	0.514869	0	8.9288e-05	RPS2,MRPS5	NA	ribosomal_protein_S2,mitochondrial_ribosomal_protein_S5	NP_002943,NP_114108	2	6	3	2	4	2	3	2	2	2	2	2	2	19	7	2	7	2	3	2
PTHR12651	26S_PROTEASOME_NON-ATPASE_REGULATORY_SUBUNIT_9	0	0	0	1	0.506604	0.507519	0.533186	0.0307969	PSMD9	immunity	proteasome_26S_subunit,_non-ATPase_9	NP_002804	1	1	1	1	1	0	0	0	1	1	1	1	1	1	2	1	1	2	1	1
PTHR12387	26S_PROTEASOME_NON-ATPASE_REGULATORY_SUBUNIT_8	0	0	3	1	0.506604	0.507519	1.92099e-05	0.0307969	PSMD8	immunity	proteasome_26S_subunit,_non-ATPase_8	NP_002803	1	1	1	1	1	1	0	1	1	1	1	1	1	4	2	1	1	1	1	1
PTHR12298	PCDC2__PROGRAMMED_CELL_DEATH_PROTEIN_2_-RELATED	0	0	1	1	0.506604	0.507519	0.0168587	0.0307969	PDCD2	immunity	programmed_cell_death_2	NP_002589	1	1	1	1	0	1	1	1	1	0	1	0	1	2	2	1	1	1	1	1
PTHR42679	NA	0	0	0	1	0.506604	0.507519	0.533186	0.0307969	MTAP	NA	methylthioadenosine_phosphorylase	NP_002442	1	1	1	2	1	0	1	0	0	0	0	1	1	1	2	1	1	1	1	1
PTHR14037	MAMMAGLOBIN-RELATED	0	0	4	0	0.506604	0.507519	3.06944e-06	0.609292	SCGB2A1	NA	secretoglobin_family_2A_member_1	NP_002398	2	1	1	3	1	0	0	0	0	0	0	2	0	6	2	2	2	2	11	0
PTHR10527	IMPORTIN_BETA	0	0	0	4	0.543582	0.549225	0.674845	0.00121734	KPNB1,TNPO1,IPO5,RANBP6,TNPO2,IPO4	immunity	karyopherin_subunit_beta_1,transportin_1,importin_5,RAN_binding_protein_6,transportin_2,importin_4	NP_002256,NP_002261,XP_005254109,NP_001230131,NP_001129668,NP_078934	6	7	6	7	6	8	8	8	8	8	8	6	6	7	11	6	7	7	7	6
PTHR23430	HISTONE_H2A	-3	0	3	5	0.000299562	0.632111	0.0427593	0.0107586	H2AX,H2AZ1,MACROH2A1,H2AP,MACROH2A2,H2AZ2,H2AB1,H2al1e,H2AC19	aging,reproduction	H2A.X_variant_histone,H2A.Z_variant_histone_1,macroH2A.1_histone,H2A.P_histone,macroH2A.2_histone,H2A.Z_variant_histone_2,H2A.B_variant_histone_1,H2A_histone_family_member_L1E,H2A_clustered_histone_19	NP_002096,NP_002097,NP_613258,NP_036406,NP_061119,NP_958925,NP_001017990,NP_001020431,NP_001035807	28	45	23	30	24	19	17	14	12	15	11	25	14	27	29	25	23	13	25	22
PTHR11431	FERRITIN	0	0	2	0	0.543582	0.549225	0.0304174	0.756845	FTH1,FTL,Ftdc1,Fthl17f	immunity	ferritin_heavy_chain_1,ferritin_light_chain,ferritin_domain_containing_1,ferritin,_heavy_polypeptide-like_17,_member_F	NP_002023,NP_000137,NP_001028576,NP_001033786	5	11	11	10	5	16	5	5	5	6	6	6	7	9	7	5	12	6	7	7
OG0001151	NA	0	0	0	1	0.506604	0.507519	0.533186	0.0307969	FAU	NA	FAU_ubiquitin_like_and_ribosomal_protein_S30_fusion	NP_001988	1	1	2	1	2	2	1	1	1	2	1	1	1	1	2	1	3	1	1	1
PTHR45652	NA	0	0	1	3	0.543582	0.549225	0.115387	0.0111485	DES,GFAP,NEFM,NEFL,PRPH,VIM,INA	immunity	desmin,glial_fibrillary_acidic_protein,neurofilament_medium,neurofilament_light,peripherin,vimentin,internexin_neuronal_intermediate_filament_protein_alpha	NP_001918,XP_024306458,NP_005373,NP_006149,XP_005269082,NP_003371,NP_116116	7	7	8	7	7	8	9	7	16	7	7	7	7	8	10	7	7	8	7	7
PTHR11876	NA	0	0	1	2	0.519422	0.522054	0.0504947	0.0200056	DEFA4,DEFA1B	immunity	defensin_alpha_4,defensin_alpha_1B	NP_001916,NP_001035965	6	30	0	13	0	4	2	2	0	6	2	3	3	4	5	0	2	0	0	0
PTHR11426	HISTONE_H3	-1	0	2	6	0.083092	0.555645	0.081133	0.000194222	CENPA,H3C15	immunity	centromere_protein_A,H3_clustered_histone_15	NP_001800,NP_001005464	19	18	11	8	8	3	4	4	4	4	3	18	6	15	19	10	7	6	14	8
PTHR12733	MITOCHONDRIAL_ATP_SYNTHASE_B_CHAIN	0	0	2	1	0.506604	0.507519	0.000569082	0.0307969	ATP5PB	NA	ATP_synthase_peripheral_stalk-membrane_subunit_b	NP_001679	1	1	2	1	1	1	1	1	1	1	1	1	1	3	2	1	2	1	2	1
PTHR11570	S-ADENOSYLMETHIONINE_DECARBOXYLASE	-1	0	1	0	0.0196154	0.507519	0.0168587	0.559919	AMD1	NA	adenosylmethionine_decarboxylase_1	NP_001625	1	2	2	1	2	1	2	1	2	1	1	1	1	2	1	1	3	2	1	1
PTHR45847	NA	0	0	1	0	0.513077	0.514869	0.0337213	0.609292	FAAH	NA	fatty_acid_amide_hydrolase	NP_001432	1	1	2	2	2	1	1	1	1	1	1	1	2	3	2	2	3	2	3	1
PTHR21668	EIF-1A	0	0	1	0	0.506604	0.507519	0.0337213	0.609292	EIF1AX	NA	eukaryotic_translation_initiation_factor_1A_X-linked	NP_001403	2	10	2	1	1	0	0	0	1	0	1	4	2	3	2	1	4	3	3	1
PTHR47831	GENERAL_TRANSCRIPTION_FACTOR_II-I_REPEAT_DOMAIN-CONTAINING_PROTEIN_2	0	0	3	-1	0.513077	0.514869	7.29955e-05	0.164163	GTF2IRD2	NA	GTF2I_repeat_domain_containing_2	NP_001375008	2	1	1	3	1	1	2	2	8	0	2	2	3	5	1	2	1	2	1	1
PTHR19375	HEAT_SHOCK_PROTEIN_70KDA	0	0	-1	10	0.554966	0.561923	0.322144	8.91491e-09	HSPA2,HSPA5,HSPA9,HSPA13,HSPA14	reproduction,immunity	heat_shock_protein_family_A_(Hsp70)_member_2,heat_shock_protein_family_A_(Hsp70)_member_5,heat_shock_protein_family_A_(Hsp70)_member_9,heat_shock_protein_family_A_(Hsp70)_member_13,heat_shock_protein_family_A_(Hsp70)_member_14	NP_001374860,NP_005338,NP_004125,NP_008879,NP_057383	10	9	9	10	9	7	8	9	8	7	8	8	7	8	19	8	8	9	9	9
OG0016728	NA	0	0	-1	0	0.506604	0.507519	0.0494944	0.559919	PNMA8C	NA	PNMA_family_member_8C	NP_001373722	1	1	2	1	0	1	1	1	0	1	1	0	0	0	1	0	0	1	0	0
PTHR26451	NA	0	0	147	94	0.5	0.5	0	0	OR1D2,OR1A1,OR1G1,OR3A3,Olfr51,Olfr54,OR12D1,OR7E24,OR4F4,OR4E2,OR4E1,OR1L3,OR4K5,OR4K1,OR4K15,OR4P4,OR4C15,OR6K2,OR12D3,OR4K14,OR4L1,OR4D2,OR7D4,OR1M1,OR6K6,OR1L8,OR1Q1,OR4C11,OR4S2,OR4D5,OR1S1,Olfr366,OR4S1,Olfr835,Olfr527,Olfr857,Olfr1281,Olfr533,Olfr1222,Olfr1324,Olfr1284,Olfr1278,Olfr1288,Olfr1231,Olfr108,Olfr849,Olfr869,Olfr866,Olfr843,Olfr356,Olfr398,Olfr432,Olfr1208,Olfr1188,Olfr139,Olfr1…	reproduction	olfactory_receptor_family_1_subfamily_D_member_2,olfactory_receptor_family_1_subfamily_A_member_1,olfactory_receptor_family_1_subfamily_G_member_1,olfactory_receptor_family_3_subfamily_A_member_3,olfactory_receptor_51,olfactory_receptor_54,olfactory_receptor_family_12_subfamily_D_member_1_(gene/pseudogene),olfactory_receptor_family_7_subfamily_E_member_24,olfactory_receptor_family_4_subfamily_F_m…	NP_001373017,NP_001373033,NP_003546,NP_001373027,NP_667120,NP_035127,NP_001335137,NP_001073404,NP_001004195,NP_001001912,NP_001304036,NP_001005234,NP_001005483,NP_001004063,NP_001005486,NP_001004124,NP_001001920,NP_001005279,NP_112221,NP_001004712,NP_001004717,NP_001004707,NP_001005191,NP_001004456,NP_001005184,NP_001004454,NP_036496,NP_001004700,NP_001004059,NP_001001965,NP_001004458,NP_00100556…	107	285	221	332	462	27	56	28	21	16	29	137	138	147	94	98	153	137	181	127
PTHR47398	NA	0	0	0	1	0.506604	0.507519	0.533186	0.0307969	Prr3	NA	proline-rich_polypeptide_3	NP_001371045	1	1	4	1	1	1	1	0	1	1	1	1	2	1	2	1	2	2	1	1
OG0012992	NA	0	0	-1	-1	0.506604	0.507519	0.0494944	0.0889223	LOC100421372	NA	zinc_finger_and_SCAN_domain_containing_29	NP_001365714	1	0	1	0	1	2	2	2	2	2	2	1	1	0	0	0	1	1	1	0
PTHR11830	40S_RIBOSOMAL_PROTEIN_S3A	0	0	4	2	0.519422	0.522054	8.7215e-06	0.0200056	CYLD,RPS3A	immunity	CYLD_lysine_63_deubiquitinase,ribosomal_protein_S3A	NP_001365672,NP_001254628	2	2	8	3	2	2	2	2	2	3	2	3	5	7	5	3	2	3	3	2
PTHR14241	INTERFERON-INDUCED_PROTEIN_44	0	0	-1	-2	0.513077	0.514869	0.0946963	0.00270678	IFI44L	immunity	interferon_induced_protein_44_like	NP_001362575	2	2	2	2	2	2	2	2	2	2	0	2	2	1	0	0	2	2	2	0
PTHR15549	PAIRED_IMMUNOGLOBULIN-LIKE_TYPE_2_RECEPTOR	0	0	-2	0	0.513077	0.514869	0.000709822	0.609292	PILRB	immunity	paired_immunoglobin_like_type_2_receptor_beta	NP_001358860	2	3	2	3	3	1	1	2	1	1	1	2	2	0	2	2	3	2	1	0
OG0017079	NA	0	0	-1	-1	0.506604	0.507519	0.0494944	0.0889223	LOC114841035	NA	Uncharacterized_protein_LOC114841035	NP_001357343	1	1	1	0	0	1	1	1	1	1	1	0	0	0	0	0	0	0	0	0
PTHR10881	GOLGIN_SUBFAMILY_A_MEMBER-RELATED	0	0	0	2	0.513077	0.514869	0.563106	0.00907354	GOLGA2,GOLGA8B	reproduction	golgin_A2,golgin_A8_family_member_B	NP_001353175,NP_001018861	26	3	2	2	2	3	2	2	2	2	0	2	2	2	4	2	2	2	2	2
OG0016611	NA	0	0	-1	-1	0.506604	0.507519	0.0494944	0.0889223	SHLD3	immunity	shieldin_complex_subunit_3	NP_001352270	1	1	1	0	0	1	1	1	1	1	1	0	1	0	0	0	1	1	1	0
PTHR24100	NA	-1	0	6	4	0.15423	0.607444	2.3582e-05	0.0174167	MOG,BTN2A2,HHLA2,BTNL2,VTCN1,BTNL8,CD276,ERMAP,BTNL9,Skint11,Btnl4,Skint8,Btnl1,BTNL10,LOC102723996	immunity	myelin_oligodendrocyte_glycoprotein,butyrophilin_subfamily_2_member_A2,HERV-H_LTR-associating_2,butyrophilin_like_2,V-set_domain_containing_T_cell_activation_inhibitor_1,butyrophilin_like_8,CD276_molecule,erythroblast_membrane_associated_protein_(Scianna_blood_group),butyrophilin_like_9,selection_and_upkeep_of_intraepithelial_T_cells_11,butyrophilin-like_4,selection_and_upkeep_of_intraepithelial_…	NP_001350539,NP_001184166,XP_011510664,NP_001291490,XP_011540445,NP_001035552,NP_001019907,NP_001017922,XP_024310148,NP_001159499,NP_109671,NP_001093936,NP_001104564,NP_001274191,XP_006723962	19	25	16	26	16	13	12	13	10	14	11	13	21	22	21	16	26	22	24	16
OG0015471	NA	0	0	1	1	0.506604	0.507519	0.0168587	0.0307969	KLF18	NA	Kruppel_like_factor_18	NP_001345367	1	0	1	1	0	1	4	0	1	1	1	0	1	2	2	0	1	0	0	0
PTHR16035	NA	-1	0	0	1	0.0196154	0.507519	0.533186	0.0307969	FAM90A26	NA	family_with_sequence_similarity_90_member_A26	NP_001345347	5	2	5	2	2	1	4	1	5	0	0	0	1	1	2	0	1	0	2	0
OG0001550	NA	0	0	3	8	0.506604	0.507519	1.92099e-05	1.06392e-10	TUBA4B	NA	tubulin_alpha_4b	NP_001342150	1	0	0	0	0	3	2	1	0	1	0	0	1	4	9	0	1	0	1	0
OG0016758	NA	0	0	-1	0	0.506604	0.507519	0.0494944	0.559919	MMP24OS	NA	MMP24_opposite_strand	NP_001341932	1	0	1	1	0	1	1	1	1	1	1	0	1	0	1	0	0	0	0	1
OG0016580	NA	0	0	-1	-1	0.506604	0.507519	0.0494944	0.0889223	STRIT1	NA	small_transmembrane_regulator_of_ion_transport_1	NP_001339058	1	1	1	1	0	1	0	1	1	1	1	1	1	0	0	0	0	0	1	1
PTHR31156	WBSCR19-LIKE_PROTEIN	-1	0	0	3	0.0196154	0.507519	0.533186	0.000117736	SPDYE18	NA	speedy/RINGO_cell_cycle_regulator_family_member_E18	NP_001338277	20	2	5	2	1	0	1	0	0	0	0	2	0	1	4	2	1	0	1	1
PTHR11071	PEPTIDYL-PROLYL_CIS-TRANS_ISOMERASE	0	0	8	17	0.565912	0.574067	1.89306e-07	0	NKTR,PPIB,PPIC,PPID,PPIG,PPIE,PPIH,PPIL6,PPIAL4G	immunity	natural_killer_cell_triggering_receptor,peptidylprolyl_isomerase_B,peptidylprolyl_isomerase_C,peptidylprolyl_isomerase_D,peptidylprolyl_isomerase_G,peptidylprolyl_isomerase_E,peptidylprolyl_isomerase_H,peptidylprolyl_isomerase_like_6,peptidylprolyl_isomerase_A_like_4G	NP_001336053,NP_000933,NP_000934,NP_005029,NP_004783,NP_001181936,NP_006338,NP_001104768,NP_001116540	17	12	11	13	10	10	10	11	11	10	10	13	10	22	31	11	14	13	11	11
PTHR31943	INTERLEUKIN-28_AND_29	0	0	4	1	0.519422	0.522054	8.7215e-06	0.0919573	IFNL3	immunity	interferon_lambda_3	NP_001333866	3	2	3	5	3	0	1	3	0	0	2	3	1	7	4	4	4	2	3	3
PTHR11875	TESTIS-SPECIFIC_Y-ENCODED_PROTEIN	0	0	6	2	0.57644	0.585686	3.16998e-05	0.128058	NAP1L1,NAP1L2,NAP1L3,NAP1L4,TSPYL2,TSPYL5,NAP1L5,TSPYL6,SETSIP,TSPY3	reproduction	nucleosome_assembly_protein_1_like_1,nucleosome_assembly_protein_1_like_2,nucleosome_assembly_protein_1_like_3,nucleosome_assembly_protein_1_like_4,TSPY_like_2,TSPY_like_5,nucleosome_assembly_protein_1_like_5,TSPY_like_6,SET_like_protein,testis_specific_protein_Y-linked_3	NP_001317160,NP_068798,NP_004529,NP_001356309,XP_016885215,NP_277047,NP_715638,NP_001003937,NP_001274666,NP_001071165	18	12	12	12	14	12	8	12	9	13	9	18	14	23	18	11	12	12	14	11
OG0001401	NA	0	0	0	1	0.506604	0.507519	0.533186	0.0307969	HSFX3	NA	heat_shock_transcription_factor_family,_X-linked_member_3	NP_001310008	2	0	1	5	0	1	0	0	0	0	2	3	1	1	2	2	0	0	4	1
PTHR12612	NUCLEAR_TRANSPORT_FACTOR_2	0	0	1	3	0.519422	0.522054	0.0504947	0.00121191	NUTF2,NXT1,NXT2	NA	nuclear_transport_factor_2,nuclear_transport_factor_2_like_export_factor_1,nuclear_transport_factor_2_like_export_factor_2	NP_001308967,NP_037380,NP_061168	3	3	7	3	3	3	4	3	3	3	3	3	5	4	6	3	3	3	3	3
PTHR23359	NUCLEOTIDE_KINASE	0	0	2	2	0.554966	0.561923	0.0461882	0.116839	AK1,AK2,AK4,AK5,AK3,CMPK1,AK7,AK8,AK9	NA	adenylate_kinase_1,adenylate_kinase_2,adenylate_kinase_4,adenylate_kinase_5,adenylate_kinase_3,cytidine/uridine_monophosphate_kinase_1,adenylate_kinase_7,adenylate_kinase_8,adenylate_kinase_9	NP_001305051,NP_001616,NP_001005353,NP_777283,NP_057366,NP_057392,XP_006720084,XP_005272226,NP_001316532	9	9	16	9	9	9	9	9	9	10	10	9	9	11	11	9	10	9	12	9
PTHR38580	NA	0	0	-1	0	0.506604	0.507519	0.0494944	0.559919	CCDC192	NA	coiled-coil_domain_containing_192	NP_001304867	1	1	1	1	0	0	1	1	0	1	1	1	1	0	1	1	0	1	1	1
PTHR14237	MOLYBDOPTERIN_COFACTOR_SULFURASE__MOSC	0	0	0	2	0.519422	0.522054	0.563106	0.0200056	MTARC2,MOCOS	NA	mitochondrial_amidoxime_reducing_component_2,molybdenum_cofactor_sulfurase	NP_001304267,NP_060417	3	3	4	3	2	2	2	2	2	2	2	3	3	2	5	3	3	3	4	3
PTHR13711	SWI/SNF-RELATED_CHROMATIN_BINDING_PROTEIN	1	0	0	8	0.0132478	0.535945	0.674845	1.67925e-07	HMGB1,HMGB2,HMGB3,HMGB4	immunity,reproduction	high_mobility_group_box_1,high_mobility_group_box_2,high_mobility_group_box_3,high_mobility_group_box_4	NP_001300821,NP_001124160,NP_001288160,NP_001366230	4	6	4	4	4	6	6	4	4	8	4	7	5	7	15	5	6	5	4	4
PTHR11880	RIBOSOMAL_PROTEIN_S19P_FAMILY_MEMBER	0	0	7	1	0.506604	0.507519	0	0.0307969	RPS15	NA	ribosomal_protein_S15	NP_001295155	1	1	1	1	1	1	1	1	1	1	1	1	1	8	2	1	1	1	1	2
OG0016861	NA	0	0	1	0	0.506604	0.507519	0.0168587	0.559919	BC037156	NA	cDNA_sequence_BC037156	NP_001292360	0	1	0	1	0	1	1	1	1	1	1	0	0	2	1	0	0	0	0	0
PTHR46495	NA	-1	0	0	1	0.0196154	0.507519	0.533186	0.0307969	DUSP18	NA	dual_specificity_phosphatase_18	NP_001291723	2	2	2	5	2	0	0	0	0	0	0	1	1	1	2	2	1	1	1	2
PTHR11489	40S_RIBOSOMAL_PROTEIN_SA	0	0	2	5	0.513077	0.514869	0.00634891	7.66064e-06	RPSA	NA	ribosomal_protein_SA	NP_001291217	2	1	5	4	3	2	1	2	4	2	1	2	2	5	8	1	5	7	2	1
PTHR38820	NA	0	0	13	0	0.506604	0.507519	0	0.559919	Gm21188	NA	predicted_gene,_21188	NP_001289895	1	2	0	1	2	0	0	0	3	3	0	0	0	14	1	0	0	1	2	0
PTHR15241	TRANSFORMER-2-RELATED	0	0	-3	2	0.64758	0.662498	0.0317723	0.254447	CIRBP,HNRNPAB,HNRNPD,MSI1,NCL,RBM3,TRA2B,HNRNPDL,SF3B4,HNRNPA0,Rbmy,TARDBP,DAZAP1,TRA2A,NOL8,RBM28,RBM23,SLIRP,MSI2,HNRNPA1L2,RBM24,RBMXL1	immunity,reproduction	cold_inducible_RNA_binding_protein,heterogeneous_nuclear_ribonucleoprotein_A/B,heterogeneous_nuclear_ribonucleoprotein_D,musashi_RNA_binding_protein_1,nucleolin,RNA_binding_motif_protein_3,transformer_2_beta_homolog,heterogeneous_nuclear_ribonucleoprotein_D_like,splicing_factor_3b_subunit_4,heterogeneous_nuclear_ribonucleoprotein_A0,RNA_binding_motif_protein,_Y_chromosome,TAR_DNA_binding_protein,…	NP_001287758,NP_112556,NP_112738,NP_002433,NP_005372,NP_006734,NP_004584,NP_112740,NP_005841,NP_006796,NP_001159856,NP_031401,XP_011526206,NP_037425,NP_060418,XP_011514672,XP_024305408,NP_001254793,XP_005257071,NP_001011724,NP_001137414,NP_001156008	27	36	42	26	27	30	29	29	24	30	26	34	26	26	32	25	36	28	41	26
PTHR16676	NA	0	0	-1	0	0.506604	0.507519	0.0494944	0.559919	CD24	immunity	CD24_molecule	NP_001278666	1	1	1	0	0	1	1	1	1	1	1	0	0	0	1	1	0	0	0	0
PTHR10836	GLYCERALDEHYDE_3-PHOSPHATE_DEHYDROGENASE	0	0	0	-3	0.519422	0.522054	0.563106	0.000282605	GAPDH	immunity	glyceraldehyde-3-phosphate_dehydrogenase	NP_001276674	2	2	17	2	2	3	2	2	3	3	2	13	4	2	0	8	10	5	2	4
PTHR11991	TRANSLATIONALLY_CONTROLLED_TUMOR_PROTEIN-RELATED	0	0	2	0	0.506604	0.507519	0.0027706	0.609292	TPT1	NA	tumor_protein,_translationally-controlled_1	NP_001273201	1	1	1	1	1	1	2	2	1	2	1	2	1	4	2	1	2	1	1	1
PTHR31493	NA	0	0	2	1	0.506604	0.507519	0.000569082	0.0307969	C19orf12	NA	chromosome_19_open_reading_frame_12	NP_001269858	1	1	1	1	1	1	1	1	4	1	2	1	1	3	2	1	3	1	1	0
PTHR24376	NA	0	0	-5	-6	0.601043	0.612593	6.15444e-05	0.000134618	ZNF33A,ZNF227,ZNF229,ZNF197,ZNF268,Zfp35,ZNF629,ZNF473,ZNF770,ZNF319,ZNF574,ZNF668,ZNF606,ZNF484,ZNF594,ZNF786,ZNF48,ZNF445,ZFP62	immunity,reproduction	zinc_finger_protein_33A,zinc_finger_protein_227,zinc_finger_protein_229,zinc_finger_protein_197,zinc_finger_protein_268,zinc_finger_protein_35,zinc_finger_protein_629,zinc_finger_protein_473,zinc_finger_protein_770,zinc_finger_protein_319,zinc_finger_protein_574,zinc_finger_protein_668,zinc_finger_protein_606,zinc_finger_protein_484,zinc_finger_protein_594,zinc_finger_protein_786,zinc_finger_prot…	NP_001265106,NP_001276095,NP_055333,NP_001310224,NP_001159353,NP_035885,NP_001073886,NP_001006657,NP_054825,NP_001371294,NP_001317448,NP_001166140,NP_001334951,XP_011517375,NP_115919,NP_689624,NP_001201835,NP_852466,NP_001166109	21	12	19	19	19	19	16	17	13	19	21	17	17	10	9	19	17	17	17	19
PTHR13337	SUCCINATE_DEHYDROGENASE	0	0	-1	0	0.506604	0.507519	0.0494944	0.559919	SDHD	NA	succinate_dehydrogenase_complex_subunit_D	NP_001263432	1	1	1	1	1	1	0	2	1	1	0	2	1	0	1	1	1	1	1	1
PTHR13160	NA	0	0	1	0	0.506604	0.507519	0.0168587	0.559919	OSTC	NA	oligosaccharyltransferase_complex_non-catalytic_subunit	NP_001254746	1	1	8	1	1	1	1	1	1	1	1	2	1	2	1	1	1	1	1	1
PTHR46746	NA	0	0	0	-2	0.513077	0.514869	0.563106	0.00270678	CLECL1,KLRF2	immunity	C-type_lectin_like_1,killer_cell_lectin_like_receptor_F2	NP_001240679,NP_001177694	2	0	0	2	2	2	2	2	2	2	3	3	2	2	0	0	2	2	2	2
PTHR11847	RIBOSOMAL_PROTEIN_L15	0	0	1	2	0.506604	0.507519	0.0168587	0.00190418	RPL15	NA	ribosomal_protein_L15	NP_001240308	1	2	1	1	1	1	1	1	1	1	1	1	2	2	3	1	3	1	1	1
PTHR46751_PTHR45938	NA	0	0	1	0	0.513077	0.514869	0.0168587	0.559919	EPPIN-WFDC6	NA	EPPIN-WFDC6_readthrough	NP_001185915	4	4	2	2	5	2	2	0	0	2	1	1	1	2	1	2	2	2	2	2
PTHR11349	NUCLEOSIDE_DIPHOSPHATE_KINASE	0	0	-1	2	0.531741	0.535945	0.173917	0.0488639	NME2,NME4,NME1-NME2	immunity	NME/NM23_nucleoside_diphosphate_kinase_2,NME/NM23_nucleoside_diphosphate_kinase_4,NME1-NME2_readthrough	NP_001185611,NP_005000,NP_001018146	4	5	11	5	5	3	3	4	4	3	3	5	6	3	7	5	3	5	6	5
OG0001422	NA	0	0	-1	0	0.506604	0.507519	0.0494944	0.559919	TRPC5OS	NA	TRPC5_opposite_strand	NP_001182505	1	1	1	1	1	0	3	3	3	0	3	1	1	0	1	1	1	1	1	1
OG0015414	NA	0	0	1	0	0.506604	0.507519	0.0168587	0.559919	SMIM17	NA	small_integral_membrane_protein_17	NP_001180557	1	1	1	1	1	1	0	1	1	1	1	1	1	2	1	0	0	1	0	1
PTHR16675	MHC_CLASS_I-RELATED	-4	0	19	2	1.27881e-05	0.632111	0	0.213576	AZGP1,CD1D,FCGRT,HFE,HLA-F,MR1,H2-T24,ULBP1,9230019H11Rik,H2-M11,Mill1,H60b,MICA	immunity,reproduction	alpha-2-glycoprotein_1,_zinc-binding,CD1d_molecule,Fc_fragment_of_IgG_receptor_and_transporter,homeostatic_iron_regulator,major_histocompatibility_complex,_class_I,_F,major_histocompatibility_complex,_class_I-related,histocompatibility_2,_T_region_locus_24,UL16_binding_protein_1,RIKEN_cDNA_9230019H11_gene,histocompatibility_2,_M_region_locus_11,MHC_I_like_leukocyte_1,histocompatibility_60b,MHC_cl…	NP_001176,NP_001358691,NP_001129491,NP_620580,NP_001091949,NP_001372090,NP_032233,NP_001304018,NP_001029149,XP_036016438,NP_715630,NP_001171246,NP_000238	24	45	23	50	25	13	17	11	16	8	11	26	26	44	27	19	45	35	64	18
PTHR23266	IMMUNOGLOBULIN_HEAVY_CHAIN	0	0	7	5	0.513077	0.514869	1.8792e-10	2.42958e-06	IGLL5	immunity	immunoglobulin_lambda_like_polypeptide_5	NP_001171597	2	1	3	5	3	2	1	0	0	1	1	2	1	9	7	1	8	5	4	4
PTHR16399	GASDERMIN	0	0	0	3	0.531741	0.535945	0.636629	0.00475087	GSDMB,GSDMC,GSDMD,GSDMA,PJVK	immunity,hearing	gasdermin_B,gasdermin_C,gasdermin_D,gasdermin_A,pejvakin	NP_001159430,NP_113603,XP_011515603,NP_835465,XP_016859710	5	10	5	6	5	5	9	6	5	4	6	5	6	5	8	5	9	8	8	5
PTHR12386	NA	0	0	2	2	0.506604	0.507519	0.000569082	0.00190418	ATP5MGL	NA	ATP_synthase_membrane_subunit_g_like	NP_001159349	2	1	5	1	1	1	1	1	1	1	1	1	1	3	3	1	1	1	1	1
PTHR43128	NA	0	0	0	15	0.531741	0.535945	0.61453	0	LDHA,LDHB,LDHAL6B	NA	lactate_dehydrogenase_A,lactate_dehydrogenase_B,lactate_dehydrogenase_A_like_6B	NP_001158886,XP_006719137,NP_149972	5	4	12	5	4	6	4	4	4	5	4	4	5	4	20	4	6	5	7	4
PTHR11505	L1_TRANSPOSABLE_ELEMENT-RELATED	1	0	-2	-2	0.00331265	0.514869	0.000709822	0.00270678	L1TD1	NA	LINE1_type_transposase_domain_containing_1	NP_001158307	1	1	1	1	1	22	2	74	6	2	20	1	1	0	0	1	1	1	0	0
OG0016789	NA	0	0	-1	-1	0.506604	0.507519	0.0494944	0.0889223	SMIM6	NA	small_integral_membrane_protein_6	NP_001156469	1	1	1	1	0	0	0	1	1	1	0	0	1	0	0	0	1	1	1	1
PTHR45635	NA	0	0	0	5	0.525643	0.529078	0.636629	3.83579e-05	SLC25A4,SLC25A31	NA	solute_carrier_family_25_member_4,solute_carrier_family_25_member_31	NP_001142,NP_112581	4	3	4	4	4	4	5	3	4	4	3	5	4	5	10	5	4	5	4	5
PTHR19269	TROPOMYOSIN	0	0	-1	2	0.531741	0.535945	0.20867	0.0488639	TPM4,Tpm4	NA	tropomyosin_4	NP_001138632,NP_001001491	5	4	6	5	3	5	8	6	7	6	7	4	4	4	7	5	4	4	4	4
PTHR31866	NA	-2	0	1	2	6.80918e-05	0.507519	0.0337213	0.00907354	CXorf49B	NA	chromosome_X_open_reading_frame_49B	NP_001138611	3	3	2	5	4	0	0	0	0	0	0	2	2	3	4	1	1	0	1	0
PTHR45935	NA	0	0	-2	0	0.531741	0.535945	0.000709822	0.609292	ZBED5,Zbed5,ZBED9,FAM200A	NA	zinc_finger_BED-type_containing_5,zinc_finger,_BED_type_containing_5,zinc_finger_BED-type_containing_9,family_with_sequence_similarity_200_member_A	NP_001137139,NP_898911,NP_443155,NP_659802	6	2	6	6	5	10	10	3	4	5	3	2	11	0	2	4	4	8	3	4
PTHR24033	NA	0	0	2	-1	0.506604	0.507519	0.000569082	0.0889223	EYS	NA	eyes_shut_homolog	NP_001136273	1	0	1	2	1	1	0	1	0	1	1	0	0	3	0	2	2	2	1	1
PTHR24376_PTHR24394	NA	0	0	-1	-1	0.506604	0.507519	0.0494944	0.0889223	ZNF771	NA	zinc_finger_protein_771	NP_001135777	1	1	1	1	1	2	1	1	1	1	1	3	0	0	0	3	2	1	2	1
PTHR10496	40S_RIBOSOMAL_PROTEIN_S24	0	0	2	2	0.513077	0.514869	0.0027706	0.00907354	RPS24	immunity	ribosomal_protein_S24	NP_001135757	1	3	10	1	1	2	2	2	1	1	1	1	2	4	4	1	8	3	2	4
PTHR10544	60S_RIBOSOMAL_PROTEIN_L28	0	0	0	6	0.506604	0.507519	0.533186	1.74716e-07	RPL28	NA	ribosomal_protein_L28	NP_001129608	1	1	1	1	1	1	1	1	1	1	1	2	1	1	8	1	2	2	1	1
PTHR19971	TYROSINE_PROTEIN_PHOSPHATASE	-1	0	1	2	0.0568336	0.535945	0.0834856	0.0488639	SIRPB1,Gm5150	immunity	signal_regulatory_protein_beta_1,predicted_gene_5150	NP_001129316,NP_001075156	4	7	13	10	6	2	3	5	2	2	3	4	5	6	7	5	7	7	6	5
PTHR47709	NA	-1	0	-1	-1	0.0196154	0.507519	0.0494944	0.0889223	STMP1	immunity	short_transmembrane_mitochondrial_protein_1	NP_001124401	2	1	3	2	1	1	0	1	1	1	1	2	2	0	0	2	1	1	1	1
PTHR14054	NA	0	0	-1	0	0.506604	0.507519	0.0494944	0.559919	RPTN	NA	repetin	NP_001116437	1	0	1	1	1	1	1	1	1	1	0	1	1	0	1	1	2	1	1	1
PTHR21713	NASCENT_POLYPEPTIDE_ASSOCIATED_COMPLEX_ALPHA_SUBUNIT-RELATED	1	0	0	3	0.0066253	0.522054	0.590115	0.00121191	NACA	NA	nascent_polypeptide_associated_complex_subunit_alpha	NP_001106674	3	2	2	2	2	3	4	2	2	4	3	2	2	3	6	3	2	2	1	4
PTHR28553	NA	-1	0	-1	0	0.0196154	0.507519	0.0494944	0.559919	NPW	NA	neuropeptide_W	NP_001092926	2	2	2	2	2	1	1	1	0	1	1	0	1	0	1	0	0	1	0	1
PTHR10956	60S_RIBOSOMAL_PROTEIN_L31	0	0	3	16	0.513077	0.514869	7.29955e-05	0	RPL31	NA	ribosomal_protein_L31	NP_001092047	1	2	15	1	1	1	1	1	2	2	1	1	2	5	18	1	2	1	2	2
PTHR15503	LDOC1_RELATED	0	0	2	3	0.560493	0.568063	0.054614	0.0255072	RTL8C,PEG10,LDOC1,RTL10,RTL6,RTL5,RTL4,RTL1,RTL3	reproduction	retrotransposon_Gag_like_8C,paternally_expressed_10,LDOC1_regulator_of_NFKB_signaling,retrotransposon_Gag_like_10,retrotransposon_Gag_like_6,retrotransposon_Gag_like_5,retrotransposon_Gag_like_4,retrotransposon_Gag_like_1,retrotransposon_Gag_like_3	NP_001071639,NP_001165908,NP_036449,NP_078903,NP_115663,NP_001019626,NP_001004308,NP_001128360,NP_689907	11	11	8	11	12	9	7	7	6	9	7	10	11	12	13	9	12	11	11	10
PTHR13968	HETEROGENEOUS_NUCLEAR_RIBONUCLEOPROTEIN	-1	0	2	0	0.0385507	0.522054	0.0110823	0.684188	HNRNPC,RALY,Ralyl	NA	heterogeneous_nuclear_ribonucleoprotein_C,RALY_heterogeneous_nuclear_ribonucleoprotein,RALY_RNA_binding_protein-like	NP_001070910,NP_057951,NP_001343965	7	3	6	6	3	3	3	4	3	3	3	3	3	6	4	3	5	3	3	3
PTHR11588	TUBULIN	-1	0	-3	-11	0.168623	0.617632	0.00915259	4.02732e-10	TUBB2A,TUBA1A,TUBG2,TUBD1,TUBE1	reproduction	tubulin_beta_2A_class_IIa,tubulin_alpha_1a,tubulin_gamma_2,tubulin_delta_1,tubulin_epsilon_1	NP_001060,NP_001257328,XP_024306462,NP_057345,NP_057346	23	20	22	22	19	18	18	19	15	16	15	21	21	14	6	19	23	20	25	19
PTHR23075	PUTATIVE_ATP-ASE	0	0	0	1	0.506604	0.507519	0.533186	0.0307969	ATAD3C	NA	ATPase_family_AAA_domain_containing_3C	NP_001034300	3	1	1	1	1	0	0	1	0	0	1	1	1	1	2	1	1	1	1	1
PTHR14819	GTP-BINDING	0	0	0	3	0.513077	0.514869	0.563106	0.00042827	Gvin1	NA	GTPase,_very_large_interferon_inducible_1	NP_001034249	0	3	0	3	3	1	0	2	0	2	0	1	4	2	5	0	6	4	3	1
PTHR13937	EUKARYOTIC_TRANSLATION_INITATION_FACTOR_3,_SUBUNIT_8__EIF3S8_-RELATED	0	0	0	1	0.506604	0.507519	0.533186	0.0307969	EIF3C	NA	eukaryotic_translation_initiation_factor_3_subunit_C	NP_001032897	2	1	1	1	1	0	1	2	0	0	1	1	1	1	2	1	1	1	1	1
PTHR46123	NA	0	0	-1	-1	0.519422	0.522054	0.0494944	0.0889223	Gm4981,DUXA,DUXB,DUX4	NA	predicted_gene_4981,double_homeobox_A,double_homeobox_B,double_homeobox_4	NP_001030041,NP_001012747,NP_001338236,NP_001280727	4	6	6	2	2	2	3	2	3	6	3	0	2	0	0	3	2	0	3	3
PTHR14112	Synovial_sarcoma,_X_member	0	0	0	2	0.506604	0.507519	0.533186	0.00190418	SSX4B	NA	SSX_family_member_4B	NP_001030004	8	2	1	1	1	0	1	0	3	1	0	0	2	1	3	2	2	0	2	2
PTHR13475	NEUGRIN	0	0	1	-1	0.506604	0.507519	0.0168587	0.0889223	NGRN	NA	neugrin,_neurite_outgrowth_associated	NP_001028260	1	1	1	1	1	1	2	0	1	1	0	1	1	2	0	1	2	1	1	1
PTHR20852	GLUTAMINE_SYNTHETASE	0	0	0	2	0.506604	0.507519	0.533186	0.00190418	GLUL	NA	glutamate-ammonia_ligase	NP_001028216	1	1	2	1	1	2	1	1	1	1	1	1	2	1	3	1	1	1	1	1
PTHR40142	NA	0	0	1	0	0.506604	0.507519	0.0168587	0.559919	Bpifb9b	NA	BPI_fold_containing_family_B,_member_9B	NP_001020745	0	2	0	0	2	0	0	0	0	0	0	2	0	2	1	1	1	0	0	0
PTHR11759	40S_RIBOSOMAL_PROTEIN_S14/30S_RIBOSOMAL_PROTEIN_S11	0	0	1	1	0.506604	0.507519	0.0168587	0.0307969	RPS14	immunity	ribosomal_protein_S14	NP_001020241	1	1	3	1	2	1	1	1	1	1	1	1	1	2	2	1	2	1	1	1
PTHR12850	NA	0	0	3	2	0.506604	0.507519	1.92099e-05	0.00190418	RPS25	NA	ribosomal_protein_S25	NP_001019	1	4	1	1	1	1	1	1	1	1	1	1	0	4	3	1	3	2	1	1
OG0014692	NA	0	0	1	1	0.506604	0.507519	0.0168587	0.0307969	CT83	NA	cancer/testis_antigen_83	NP_001017978	1	0	1	1	1	0	1	1	0	1	1	1	1	2	2	1	1	1	1	1
PTHR24006	NA	-3	0	4	2	0.000462573	0.650024	0.0100878	0.222145	USP1,USP7,USP5,USP9X,USP13,USP10,USP34,USP18,USP24,USP25,USP47,USP40,USP35,USP36,USP28,USP29,USP37,USP46,USP42,USP48,USP38,USP30,USP17L25	reproduction,immunity	ubiquitin_specific_peptidase_1,ubiquitin_specific_peptidase_7,ubiquitin_specific_peptidase_5,ubiquitin_specific_peptidase_9_X-linked,ubiquitin_specific_peptidase_13,ubiquitin_specific_peptidase_10,ubiquitin_specific_peptidase_34,ubiquitin_specific_peptidase_18,ubiquitin_specific_peptidase_24,ubiquitin_specific_peptidase_25,ubiquitin_specific_peptidase_47,ubiquitin_specific_peptidase_40,ubiquitin_…	NP_001017415,XP_016879141,NP_001092006,XP_005272732,NP_003931,NP_001259004,NP_055524,NP_059110,XP_016856320,XP_011527831,XP_011518498,NP_001369232,XP_016873542,XP_011523370,NP_001333189,NP_065954,NP_065986,NP_073743,XP_005249940,NP_001317323,NP_001277255,XP_016875537,NP_001229255	51	30	35	27	28	22	23	24	24	21	22	24	24	30	28	25	26	23	26	25
PTHR23263	SMALL_PROLINE-RICH_PROTEIN	-1	0	0	-3	0.0744904	0.549225	0.656661	0.00279766	SPRR2G,Sprr1a,LCE2B,Lce3f,LCE4A,PRR9,C1orf68,Sprr2a2	NA	small_proline_rich_protein_2G,small_proline-rich_protein_1A,late_cornified_envelope_2B,late_cornified_envelope_3F,late_cornified_envelope_4A,proline_rich_9,chromosome_1_open_reading_frame_68,small_proline-rich_protein_2A2	NP_001014313,NP_033290,NP_055172,NP_001018089,NP_001374151,NP_001182500,NP_001019850,NP_001158259	20	20	4	7	10	8	7	6	7	4	6	7	7	6	3	6	8	5	8	6
PTHR31666	NA	0	0	1	2	0.506604	0.507519	0.0168587	0.00190418	EOLA2	NA	endothelium_and_lymphocyte_associated_ASCH_domain_2	NP_001013867	2	1	1	1	2	0	0	0	0	0	0	1	1	2	3	2	1	1	0	1
PTHR10732	40S_RIBOSOMAL_PROTEIN_S17	0	0	0	5	0.513077	0.514869	0.533186	2.42958e-06	RPS17	immunity	ribosomal_protein_S17	NP_001012	1	2	4	2	1	0	1	1	0	0	0	1	1	1	7	2	3	2	2	2
PTHR11758	40S_RIBOSOMAL_PROTEIN_S15A	0	0	1	3	0.506604	0.507519	0.0168587	0.000117736	RPS15A	NA	ribosomal_protein_S15a	NP_001010	1	2	2	1	1	0	0	0	0	0	0	1	2	2	4	1	2	1	1	2
PTHR46945	NA	0	0	1	0	0.506604	0.507519	0.0168587	0.559919	CST9	immunity	cystatin_9	NP_001008693	2	1	1	1	1	1	0	0	0	1	2	1	1	2	1	1	1	1	1	0
PTHR16797	FACTOR_VIII-ASSOCIATED_GENE_1	-1	0	0	1	0.0196154	0.507519	0.533186	0.0307969	F8A2	NA	coagulation_factor_VIII_associated_2	NP_001007524	3	1	1	2	2	0	0	0	0	0	0	1	0	1	2	1	1	1	1	0
PTHR11843	40S_RIBOSOMAL_PROTEIN_S12	0	0	1	1	0.506604	0.507519	0.0168587	0.0307969	RPS12	NA	ribosomal_protein_S12	NP_001007	1	11	1	1	1	1	1	1	1	1	1	1	2	2	2	1	1	1	2	1
PTHR10394	40S_RIBOSOMAL_PROTEIN_S8	0	0	4	4	0.506604	0.507519	6.48447e-07	7.27961e-06	RPS8	NA	ribosomal_protein_S8	NP_001003	1	2	1	1	1	1	1	1	1	1	1	1	1	5	5	2	2	2	1	1
PTHR11502	40S_RIBOSOMAL_PROTEIN_S6	0	0	2	1	0.506604	0.507519	0.000569082	0.0307969	RPS6	NA	ribosomal_protein_S6	NP_001001	1	2	5	1	1	1	1	1	1	1	1	1	1	3	2	1	2	1	1	1
PTHR11581	30S/40S_RIBOSOMAL_PROTEIN_S4	0	0	0	6	0.519422	0.522054	0.590115	6.27531e-07	RPS4X	NA	ribosomal_protein_S4_X-linked	NP_000998	3	1	3	3	1	1	1	1	1	1	1	2	3	3	9	3	3	3	4	5
PTHR21141	60S_ACIDIC_RIBOSOMAL_PROTEIN_FAMILY_MEMBER	0	0	1	0	0.506604	0.507519	0.0168587	0.559919	RPLP2	NA	ribosomal_protein_lateral_stalk_subunit_P2	NP_000995	1	1	1	1	1	1	1	1	1	0	1	1	1	2	1	1	1	2	0	1
PTHR10965	60S_RIBOSOMAL_PROTEIN_L38	0	0	1	0	0.506604	0.507519	0.0168587	0.559919	RPL38	hearing	ribosomal_protein_L38	NP_000990	1	2	4	1	1	1	1	1	1	1	1	2	1	2	1	1	1	1	3	2
OG0000177	NA	0	0	1	3	0.513077	0.514869	0.0337213	0.00042827	RPL37A	NA	ribosomal_protein_L37a	NP_000989	1	1	6	2	2	1	1	1	1	1	1	2	4	3	5	7	7	5	4	5
PTHR46595	NA	0	0	1	0	0.506604	0.507519	0.0168587	0.559919	RPL34	NA	ribosomal_protein_L34	NP_000986	1	2	5	1	1	1	1	1	1	1	1	2	1	2	1	1	2	1	1	1
PTHR23413	60S_RIBOSOMAL_PROTEIN_L32_AND_DNA-DIRECTED_RNA_POLYMERASE_II,_SUBUNIT_N	0	0	1	5	0.513077	0.514869	0.0337213	2.42958e-06	RPL32	NA	ribosomal_protein_L32	NP_000985	1	2	9	1	1	2	0	1	1	2	1	2	1	3	7	1	4	1	1	2
PTHR11721	60S_RIBOSOMAL_PROTEIN_L27A	0	0	3	7	0.513077	0.514869	0.000211918	4.96473e-08	RPL27A	NA	ribosomal_protein_L27a	NP_000981	1	4	8	1	1	1	2	1	1	2	1	2	2	6	10	2	5	5	6	1
PTHR10497	60S_RIBOSOMAL_PROTEIN_L27	0	0	2	1	0.506604	0.507519	0.0027706	0.0616358	RPL27	NA	ribosomal_protein_L27	NP_000979	1	1	3	1	1	3	1	2	1	1	1	1	1	4	3	1	2	1	1	2
PTHR11620	60S_RIBOSOMAL_PROTEIN_L23A	0	0	1	-2	0.513077	0.514869	0.0337213	0.00270678	RPL23A	NA	ribosomal_protein_L23a	NP_000975	1	7	4	2	1	2	1	2	1	3	1	2	1	3	0	1	4	1	2	2
PTHR20981	60S_RIBOSOMAL_PROTEIN_L21	0	0	1	1	0.513077	0.514869	0.0337213	0.0616358	RPL21	NA	ribosomal_protein_L21	NP_000973	1	4	8	2	1	2	1	1	1	1	1	1	1	3	3	1	5	1	2	2
PTHR10052	60S_RIBOSOMAL_PROTEIN_L18A	0	0	3	4	0.506604	0.507519	7.29955e-05	3.28872e-05	RPL18A	NA	ribosomal_protein_L18a	NP_000971	1	1	3	1	1	1	1	1	1	1	1	1	1	5	6	1	2	1	1	1
PTHR10934	60S_RIBOSOMAL_PROTEIN_L18	0	0	1	2	0.506604	0.507519	0.0168587	0.00190418	RPL18	NA	ribosomal_protein_L18	NP_000970	1	1	1	2	1	1	1	1	1	2	1	1	1	2	3	1	3	2	1	1
PTHR11722	60S_RIBOSOMAL_PROTEIN_L13	0	0	1	3	0.506604	0.507519	0.0168587	0.000117736	RPL13	NA	ribosomal_protein_L13	NP_000968	1	4	2	1	1	1	1	1	1	1	1	1	1	2	4	1	1	1	1	1
PTHR11661	60S_RIBOSOMAL_PROTEIN_L12	0	0	3	6	0.519422	0.522054	0.000211918	6.27531e-07	RPL12,MRPL11	NA	ribosomal_protein_L12,mitochondrial_ribosomal_protein_L11	NP_000967,NP_057134	2	4	5	3	2	2	2	2	4	2	2	2	3	6	9	3	5	5	4	2
PTHR10715	60S_RIBOSOMAL_PROTEIN_L6	0	0	0	10	0.513077	0.514869	0.563106	0	RPL6	NA	ribosomal_protein_L6	NP_000961	1	2	5	1	1	3	1	1	2	2	1	1	2	2	12	1	3	1	2	1
PTHR23410	RIBOSOMAL_PROTEIN_L5-RELATED	0	0	1	0	0.506604	0.507519	0.0168587	0.559919	RPL5	NA	ribosomal_protein_L5	NP_000960	1	1	2	1	2	1	1	1	1	1	1	1	2	2	1	1	1	2	1	1
PTHR19431	60S_RIBOSOMAL_PROTEIN_L4	0	0	1	1	0.506604	0.507519	0.0168587	0.0307969	RPL4	NA	ribosomal_protein_L4	NP_000959	1	1	2	1	1	5	2	1	2	1	1	1	1	2	2	1	1	1	1	2
PTHR11363	60S_RIBOSOMAL_PROTEIN_L3-RELATED	0	0	2	0	0.513077	0.514869	0.0027706	0.609292	RPL3,RPL3L	NA	ribosomal_protein_L3,ribosomal_protein_L3_like	NP_000958,XP_011520873	2	3	3	2	2	2	3	0	0	2	0	2	2	4	2	2	2	2	2	2
PTHR11571	GLUTATHIONE_S-TRANSFERASE	-4	0	1	3	6.9443e-07	0.561923	0.145923	0.0201655	GSTA2,GSTA4,GSTM1,GSTP1,Gsta4,HPGDS	immunity,reproduction	glutathione_S-transferase_alpha_2,glutathione_S-transferase_alpha_4,glutathione_S-transferase_mu_1,glutathione_S-transferase_pi_1,glutathione_S-transferase,_alpha_4,hematopoietic_prostaglandin_D_synthase	NP_000837,NP_001503,NP_000552,NP_000843,NP_034487,NP_055300	13	19	11	18	14	6	5	5	4	4	5	10	9	10	12	9	9	7	10	8
PTHR24291	NA	-4	0	4	0	2.81729e-06	0.591305	0.00150299	0.838143	CYP4A11,CYP19A1,CYP24A1,CYP27A1,CYP27B1,CYP4F3,CYP4F22,CYP4X1,CYP4V2,CYP27C1	immunity,reproduction	cytochrome_P450_family_4_subfamily_A_member_11,cytochrome_P450_family_19_subfamily_A_member_1,cytochrome_P450_family_24_subfamily_A_member_1,cytochrome_P450_family_27_subfamily_A_member_1,cytochrome_P450_family_27_subfamily_B_member_1,cytochrome_P450_family_4_subfamily_F_member_3,cytochrome_P450_family_4_subfamily_F_member_22,cytochrome_P450_family_4_subfamily_X_member_1,cytochrome_P450_family_4_…	NP_000769,NP_000094,NP_000773,NP_000775,NP_000776,NP_000887,NP_775754,NP_828847,NP_997235,NP_001354431	17	25	15	22	26	11	13	12	13	11	11	13	16	18	14	12	19	17	20	9
PTHR24302	NA	-4	0	2	-1	1.71577e-08	0.514869	0.0027706	0.164163	CYP3A7	NA	cytochrome_P450_family_3_subfamily_A_member_7	NP_000756	5	9	7	8	5	1	2	0	1	1	1	2	2	4	1	2	1	1	3	0
PTHR24300	NA	-7	0	3	-1	0	0.602182	0.0180849	0.59061	CYP2A6,CYP2B6,CYP2C19,CYP2D6,CYP2E1,CYP2F1,CYP2J2,CYP2S1,CYP2W1,CYP2U1,CYP2R1,Cyp2t4	NA	cytochrome_P450_family_2_subfamily_A_member_6,cytochrome_P450_family_2_subfamily_B_member_6,cytochrome_P450_family_2_subfamily_C_member_19,cytochrome_P450_family_2_subfamily_D_member_6,cytochrome_P450_family_2_subfamily_E_member_1,cytochrome_P450_family_2_subfamily_F_member_1,cytochrome_P450_family_2_subfamily_J_member_2,cytochrome_P450_family_2_subfamily_S_member_1,cytochrome_P450_family_2_subfa…	NP_000753,NP_000758,NP_000760,NP_000097,NP_000764,XP_016881873,NP_000766,NP_085125,XP_011513742,XP_005262774,NP_078790,NP_001093654	19	47	16	35	27	11	15	14	14	16	11	16	12	19	15	13	18	20	18	10
PTHR11655	60S/50S_RIBOSOMAL_PROTEIN_L6/L9	0	0	0	5	0.506604	0.507519	0.533186	4.501e-07	RPL9	NA	ribosomal_protein_L9	NP_000652	1	2	2	1	1	1	1	1	1	2	1	1	2	1	6	1	3	1	1	2
PTHR11967	ALPHA-1-ACID_GLYCOPROTEIN	0	0	0	2	0.506604	0.507519	0.533186	0.00190418	ORM1	immunity	orosomucoid_1	NP_000598	2	3	1	4	1	0	0	1	2	1	0	1	0	1	3	1	2	3	13	1
PTHR11691	TYPE_I_INTERFERON	-9	0	1	3	0	0.568063	0.174941	0.0313145	IFNA2,IFNB1,IFNK,IFNE,Gm13271	immunity	interferon_alpha_2,interferon_beta_1,interferon_kappa,interferon_epsilon,predicted_gene_13271	NP_000596,NP_002167,NP_064509,NP_795372,NP_001078997	16	31	14	23	38	8	9	10	10	11	11	10	NA	11	8	NA	NA	NA	NA	10
PTHR16566	NA	0	0	-1	0	0.506604	0.507519	0.0494944	0.559919	APOC2	NA	apolipoprotein_C2	NP_000474	1	2	1	1	1	0	2	2	2	2	1	1	1	0	1	1	1	1	0	1
PTHR23049	MYOSIN_REGULATORY_LIGHT_CHAIN_2	0	0	0	5	0.54933	0.555645	0.691377	0.000210789	MYL2,MYLPF,MYL7,MYL12B	immunity	myosin_light_chain_2,myosin_light_chain,_phosphorylatable,_fast_skeletal_muscle,myosin_light_chain_7,myosin_light_chain_12B	NP_000423,NP_001311387,XP_016867968,NP_001138416	8	6	8	8	7	6	6	7	7	8	7	9	7	8	13	9	10	9	6	8
PTHR39228	NA	0	0	-1	-1	0.506604	0.507519	0.0494944	0.0889223	LORICRIN	NA	loricrin_cornified_envelope_precursor_protein	NP_000418	1	1	1	0	1	1	1	1	1	1	1	0	0	0	0	0	0	0	0	0
PTHR45616	NA	-1	0	5	7	0.227831	0.658427	0.00250537	0.0012517	KRT2,KRT4,KRT5,KRT7,KRT8,KRT81,KRT82,KRT84,Krt88,KRT80,KRT78,Krt90,KRT79,KRT77	reproduction	keratin_2,keratin_4,keratin_5,keratin_7,keratin_8,keratin_81,keratin_82,keratin_84,keratin_88,keratin_80,keratin_78,keratin_90,keratin_79,keratin_77	NP_000414,NP_002263,NP_000415,NP_005547,NP_001243211,NP_002272,NP_149022,NP_149034,XP_006521321,XP_005268733,NP_775487,NP_808385,NP_787028,NP_778253	27	27	31	34	31	21	22	24	23	23	23	28	26	34	36	30	29	27	28	26
PTHR24103	TRIM/RBCC__RING_FINGER,_B-BOX_AND_COILED_COIL_DOMAINS-CONTAINING	-1	0	5	2	0.318924	0.717407	0.0107319	0.351001	MEFV,TRIM27,TRIM21,TRIM26,TRIM14,TRIM10,TRIM13,TRIM38,TRIM31,TRIM35,TRIM58,TRIM17,TRIM44,BSPRY,TRIM68,TRIM62,TRIM54,RNF39,TRIM11,TRIM7,TRIM55,TRIM63,TRIM4,TRIM15,TRIM41,TRIM6,TRIM40,TRIM50,TRIM69,RNF187,TRIML2,TRIML1,TRIM74,TRIM61,TRIM6-TRIM34,TRIM72,TRIM49D2,Gm38525	immunity,reproduction	MEFV_innate_immuity_regulator,_pyrin,tripartite_motif_containing_27,tripartite_motif_containing_21,tripartite_motif_containing_26,tripartite_motif_containing_14,tripartite_motif_containing_10,tripartite_motif_containing_13,tripartite_motif_containing_38,tripartite_motif_containing_31,tripartite_motif_containing_35,tripartite_motif_containing_58,tripartite_motif_containing_17,tripartite_motif_cont…	NP_000234,NP_006501,NP_003132,NP_001229712,NP_055603,XP_011512523,NP_001007279,NP_006346,NP_008959,NP_741983,NP_056246,NP_001020111,NP_060053,NP_001304872,NP_060543,XP_016857118,NP_115935,NP_079512,NP_660215,NP_976038,NP_908973,XP_016858048,NP_148977,NP_150232,NP_291027,NP_001003818,NP_001273562,NP_001268380,NP_892030,NP_001010858,NP_001290348,NP_848651,NP_001304744,NP_001012414,NP_001003819,NP_0…	56	50	42	51	46	45	38	40	41	40	37	45	44	50	47	42	51	46	52	46
PTHR11927	GALACTOSIDE_2-L-FUCOSYLTRANSFERASE	-1	0	1	1	0.0291663	0.514869	0.0337213	0.0616358	FUT1	NA	fucosyltransferase_1_(H_blood_group)	NP_000139	2	3	3	4	3	1	2	0	1	2	0	2	3	3	3	2	2	3	4	2
OG0013571	NA	-1	0	-1	0	0.0196154	0.507519	0.0494944	0.559919	ARHGAP20	NA	NA	LOC03318_x2	0	3	7	3	1	1	0	1	0	0	1	1	0	0	1	0	0	0	0	0
OG0016637	NA	0	0	-1	-1	0.506604	0.507519	0.0494944	0.0889223	ERBB3	NA	NA	LOC02161_x1	0	2	1	1	0	0	2	1	1	3	0	1	0	0	0	0	0	0	0	1
OG0017859	NA	0	0	0	1	0.506604	0.507519	0.5	0.0307969	BTF3	NA	NA	evm.model.scaffold_1135.15	0	1	1	0	0	0	0	0	0	0	0	0	0	0	2	0	0	0	0	0
OG0017950	NA	0	0	0	1	0.506604	0.507519	0.5	0.0307969	EEF1G	NA	NA	evm.model.contig_657.182	0	1	0	0	0	0	0	0	0	0	0	0	0	0	2	0	0	1	0	0
PTHR39653_PTHR38140	NA	0	0	2	-1	0.506604	0.507519	0.000569082	0.0889223	KRTAP19-7	NA	keratin_associated_protein_19-7	NP_853645	2	2	2	1	0	0	0	0	0	0	0	1	1	3	0	2	1	3	5	2
PTHR26450_PTHR24248	NA	0	0	2	1	0.53772	0.54266	0.0232716	0.176693	OR56A1	NA	olfactory_receptor_family_56_subfamily_A_member_1	NP_001001917	4	4	13	4	16	4	4	4	5	2	0	6	7	8	7	7	7	7	7	4
PTHR24376_PTHR24392	NA	0	0	-1	-2	0.513077	0.514869	0.0946963	0.00270678	ZNF510	NA	zinc_finger_protein_510	NP_001300988	2	0	2	2	2	2	1	2	0	1	2	2	1	1	0	2	1	1	2	1
PTHR46784_PTHR46746	NA	0	0	1	0	0.513077	0.514869	0.0168587	0.559919	KLRB1	immunity	killer_cell_lectin_like_receptor_B1	NP_002249	2	5	2	3	2	1	2	1	2	2	2	1	1	2	1	1	2	1	2	3
PTHR45476_PTHR43920	NA	0	0	0	2	0.519422	0.522054	0.590115	0.0200056	CLIC1,CLIC5	hearing,reproduction	chloride_intracellular_channel_1,chloride_intracellular_channel_5	NP_001274522m,NP_001107558	3	2	3	2	2	4	3	4	4	3	3	2	2	3	5	2	2	2	2	2
PTHR43372_PTHR10424	NA	0	0	1	1	0.506604	0.507519	0.0168587	0.0307969	ERV3-1	NA	endogenous_retrovirus_group_3_member_1	NP_001007254	2	0	0	0	2	1	1	1	1	1	2	1	1	2	2	1	1	1	1	1
PTHR24390_PTHR24379_PTHR24381_PTHR24404_PTHR24394_PTHR24377	NA	0	0	-8	-8	0.57644	0.585686	2.96374e-10	1.77487e-08	ZNF763	NA	zinc_finger_protein_763	NP_001012771	30	10	5	43	10	14	17	12	11	9	9	15	23	3	3	16	27	16	28	21
PTHR24381_PTHR23226	NA	0	0	-2	-2	0.53772	0.54266	0.0087259	0.0282835	ZBTB41,ZFP2,ZNF322,ZNF75A	NA	zinc_finger_and_BTB_domain_containing_41,ZFP2_zinc_finger_protein,zinc_finger_protein_322,zinc_finger_protein_75a	NP_919290,NP_085116,NP_001229726,NP_001289038	5	4	6	6	6	4	6	6	6	4	7	6	5	4	4	6	7	6	6	5
PTHR24377_PTHR24390	NA	0	0	-4	-1	0.54933	0.555645	5.85188e-05	0.437537	ZIK1	NA	zinc_finger_protein_interacting_with_K_protein_1	NP_001010879	10	3	7	14	9	6	22	9	17	5	8	10	39	4	7	11	39	38	66	7
PTHR24377_PTHR24381_PTHR24376_PTHR24384	NA	0	0	-1	-1	0.506604	0.507519	0.0494944	0.0889223	ZNF121,ZNF599	NA	zinc_finger_protein_121,zinc_finger_protein_599	NP_001008727,NP_001007249	9	4	2	1	0	1	0	1	0	1	1	1	0	0	0	1	0	0	0	1
PTHR24270_PTHR22722	NA	0	0	1	0	0.513077	0.514869	0.0337213	0.609292	LRP1B	NA	LDL_receptor_related_protein_1B	NP_061027	2	2	2	2	2	3	2	2	2	1	3	2	2	3	2	2	2	4	2	2
PTHR24408_PTHR24406	NA	-1	0	1	0	0.0196154	0.507519	0.0168587	0.559919	ZFX	NA	zinc_finger_protein_X-linked	NP_001317256	2	1	2	1	2	1	0	0	0	0	0	2	1	2	1	2	2	2	1	2
PTHR23236_PTHR11256	EUKARYOTIC_TRANSLATION_INITIATION_FACTOR_4B/4H	-1	0	1	1	0.0291663	0.514869	0.0337213	0.0616358	BCL2L2-PABPN1	NA	BCL2L2-PABPN1_readthrough	NP_001374269	4	3	3	3	3	0	2	1	1	1	2	2	2	3	3	3	3	3	4	2
PTHR24377_PTHR24376	NA	-1	0	-2	-2	0.0568336	0.535945	0.00601916	0.0201304	Zfp534,Zfp607a,Zfp738,Zfp948,Zfp953,ZNF112,ZNF467,ZNF605,ZNF780B,ZNF813	NA	zinc_finger_protein_534,zinc_finger_protein_607A,zinc_finger_protein_738,zinc_finger_protein_948,zinc_finger_protein_953,zinc_finger_protein_112,zinc_finger_protein_467,zinc_finger_protein_605,zinc_finger_protein_780B,zinc_finger_protein_813	XP_036019448,NP_001019897,NP_001001187,NP_001002008,NP_001033740,NP_001335210,XP_011514159,NP_001158187,XP_005258647,NP_001004301	30	58	5	6	4	5	5	5	6	5	5	5	5	3	3	4	3	4	4	5
PTHR24248_PTHR26452_PTHR24247	NA	-1	0	0	2	0.0385507	0.522054	0.636629	0.0488639	OR5T1	NA	olfactory_receptor_family_5_subfamily_T_member_1	NP_001004745	3	7	5	12	4	0	1	0	0	0	0	6	3	5	7	2	3	2	3	4
PTHR24041_PTHR37999	NA	-1	0	1	0	0.0291663	0.514869	0.0337213	0.609292	MUC17	immunity	mucin_17_cell_surface_associated	NP_001035194		3	5	7	2	2	3	2	2	2	2	1	2	3	2	1	1	1	0	2
PTHR26451_PTHR26453	NA	-2	0	16	-1	0.000333131	0.529078	2.09426e-20	0.282959	Olfr361,OR2A42,OR6N1	NA	olfactory_receptor_361,olfactory_receptor_family_2_subfamily_A_member_42,olfactory_receptor_family_6_subfamily_N_member_1	NP_666480,NP_001001802,NP_001005185	10	7	7	6	6	0	3	2	0	2	3	6	3	22	3	4	3	2	5	4
PTHR24392_PTHR24381_PTHR24404_PTHR24377_PTHR24376	NA	-3	0	-7	-8	0.000131802	0.602182	3.76199e-08	2.01619e-07	ZNF782	NA	zinc_finger_protein_782	NP_001001662	24	6	24	23	22	20	18	13	13	14	12	16	18	6	5	15	23	17	21	16
PTHR24390_PTHR23226_PTHR23232_PTHR24381_PTHR24377_PTHR24376_PTHR24384	NA	-3	0	-3	-6	7.78887e-05	0.585686	0.00362742	1.80522e-05	ZNF720	NA	zinc_finger_protein_720	NP_001124385	30	19	18	14	16	15	12	13	7	11	12	16	11	9	6	12	17	18	23	12
PRDM9	PRDM9	0	0	30	0	0.506604	0.507519	1.61718e-34	0.609292	PRDM9	reproduction	NA	NP_001091643	2	1	0	1	1	1	1	15	1	0	1	7	1	45	2	2	2	2	3	3
OG0016049	NA	0	0	0	1	0.506604	0.507519	0.533186	0.0307969	NA	NA	NA	XP_023599564	1	1	1	1	1	0	0	1	0	0	0	1	1	1	2	1	1	1	1	1
OG0013161	NA	0	0	0	1	0.506604	0.507519	0.533186	0.0307969	IGLON5	NA	IgLON_family_member_5	NP_001094842	1	1	1	1	2	1	1	1	1	1	1	1	1	1	2	0	1	0	0	1
OG0015364	NA	0	0	1	0	0.506604	0.507519	0.0168587	0.559919	PRRG1	NA	proline_rich_and_Gla_domain_1	NP_001166957	1	1	1	1	1	0	1	0	1	0	0	1	1	2	1	1	1	2	1	1
OG0017899	NA	0	-1	0	0	0.506604	0.0112644	0.5	0.5	NA	NA	NA	XP_020920963	1	0	0	1	1	0	0	0	0	0	0	0	0	0	0	0	0	0	0	1
OG0000012	NA	0	-1	-2	-2	0.554966	0.0937103	0.000709822	0.00270678	LOC105379356	NA	uncharacterized_LOC105379356	XP_016869644	2	24	16	1	8	9	13	9	3	65	13	1	4	0	0	8	13	10	23	2
OG0017857	NA	0	-1	0	0	0.506604	0.0112644	0.5	0.5	NA	NA	NA	XP_015447125	1	0	1	1	0	0	0	0	0	0	0	0	0	0	0	0	0	0	0	1
OG0017474	NA	0	-1	0	0	0.506604	0.0112644	0.5	0.5	4930519F16Rik	NA	RIKEN_cDNA_4930519F16_gene	XP_011245990	0	1	1	0	0	0	0	0	0	1	2	0	0	0	0	0	0	0	0	1
PTHR26452_PTHR26453	NA	-3	-1	1	0	3.05047e-06	0.033124	0.0337213	0.609292	OR10P1,OR6B2	NA	olfactory_receptor_family_10_subfamily_P_member_1,olfactory_receptor_family_6_subfamily_B_member_2	NP_996782,NP_001005853	3	8	7	7	7	2	2	2	2	0	3	2	2	3	2	3	2	2	2	3
PTHR15556	NA	0	-1	-2	-2	0.519422	0.033124	0.000709822	0.00270678	EID1,EID2B,EID2	NA	EP300_interacting_inhibitor_of_differentiation_1,EP300_interacting_inhibitor_of_differentiation_2B,EP300_interacting_inhibitor_of_differentiation_2	NP_055150,NP_689574,NP_694964	3	3	3	3	3	3	2	2	2	4	2	2	2	0	0	2	3	0	3	2
PTHR46330	NA	0	-1	0	0	0.513077	0.022304	0.533186	0.559919	TNFRSF10D	immunity	TNF_receptor_superfamily_member_10d	NP_003831	4	1	0	2	2	0	1	1	1	2	2	1	1	1	1	1	1	1	1	2
OG0014191	NA	0	-1	-1	-1	0.513077	0.022304	0.0494944	0.0889223	1700024J04Rik	NA	RIKEN_cDNA_1700024J04_gene	NP_001365437	0	1	4	2	1	1	1	1	1	3	3	0	0	0	0	0	0	0	0	1
PTHR44656	NA	0	-1	0	0	0.506604	0.0112644	0.5	0.5	DHRS12	NA	dehydrogenase/reductase_12	NP_001364858	1	0	0	1	0	0	0	0	0	0	2	0	0	0	0	0	0	0	0	1
OG0001302	NA	0	-1	0	0	0.513077	0.022304	0.533186	0.559919	TCEAL4	NA	transcription_elongation_factor_A_(SII)-like_4	NP_001287830	2	0	1	2	2	0	0	0	0	4	0	4	1	1	1	2	2	1	1	2
PTHR11593	60S_RIBOSOMAL_PROTEIN_L17	0	-1	0	-1	0.513077	0.022304	0.533186	0.0889223	RPL17-C18orf32	NA	RPL17-C18orf32_readthrough	NP_001186284	2	2	6	1	1	0	1	1	1	2	2	1	1	1	0	2	1	2	2	3
PTHR28584	NA	0	-1	0	0	0.513077	0.022304	0.533186	0.559919	FAM228B	NA	family_with_sequence_similarity_228_member_B	NP_001139182	2	2	1	1	2	1	0	0	0	2	2	1	1	1	1	1	1	1	1	2
PTHR10424	VIRAL_ENVELOPE_PROTEIN	0	-1	-1	-1	0.53772	0.0643169	0.0494944	0.0889223	ERVW-1,a,ERVFRD-1,LOC105377641	NA	endogenous_retrovirus_group_W_member_1,_envelope,nonagouti,endogenous_retrovirus_group_FRD_member_1,_envelope,endogenous_retrovirus_group_PABLB_member_1_Env_polyprotein	NP_001124397,XP_017174599,NP_997465,XP_016863101	6	7	4	6	2	15	24	5	4	11	19	0	0	0	0	0	7	3	4	3
PTHR12620	U2_SNRNP_AUXILIARY_FACTOR,_SMALL_SUBUNIT	0	-1	1	-1	0.525643	0.0437295	0.0504947	0.228181	U2AF1,ZRSR2	NA	U2_small_nuclear_RNA_auxiliary_factor_1,zinc_finger_CCCH-type,_RNA_binding_motif_and_serine/arginine_rich_2	NP_001020374,XP_016885370	4	4	4	3	4	2	2	2	2	2	4	3	2	4	2	2	4	3	3	4
OG0017863	NA	0	-1	0	0	0.506604	0.0112644	0.5	0.5	BLID	NA	BH3-like_motif_containing,_cell_death_inducer	NP_001001786	1	0	1	1	0	0	0	0	0	0	0	0	0	0	0	0	0	0	0	1
PTHR24384_PTHR24381_PTHR24377_PTHR24376_PTHR23226	NA	0	-1	-1	-1	0.525643	0.0437295	0.0946963	0.164163	ZNF41	NA	zinc_finger_protein_41	NP_001311084	3	4	4	4	3	3	2	3	2	4	4	2	2	1	1	3	2	2	2	3
PTHR23232_PTHR24377_PTHR24381	NA	0	-1	0	0	0.513077	0.022304	0.533186	0.559919	ZNF747	NA	zinc_finger_protein_747	NP_001291947	4	5	3	2	2	1	1	1	1	1	2	2	0	1	1	1	2	2	2	2
PTHR24377	NA	-3	-2	-17	-19	0.0036491	0.0352879	0	0	ZNF354A,ZNF2,ZNF7,ZNF8,ZNF16,ZNF182,ZNF23,ZNF26,ZNF28,ZNF74,ZNF84,ZNF135,ZNF140,ZNF184,ZNF214,ZNF623,ZNF211,Zfp1,ZKSCAN5,ZNF285,ZNF630,ZNF286A,ZNF287,ZNF624,ZNF317,ZNF250,Zfp869,Zfp707,ZNF655,ZNF34,ZNF333,ZNF527,ZNF514,ZSCAN10,ZNF251,ZNF689,ZNF526,ZNF837,ZNF641,ZNF792,ZFP92,ZFP28,ZNF420,ZNF565,ZNF583,ZNF570,ZNF483,ZNF584,Zfp189,Zfp114,Zfp426,Zfp874a,Zfp568,ZNF311,ZNF283,ZNF852,ZNF454,ZNF775,ZNF78…	hearing,immunity,reproduction	zinc_finger_protein_354A,zinc_finger_protein_2,zinc_finger_protein_7,zinc_finger_protein_8,zinc_finger_protein_16,zinc_finger_protein_182,zinc_finger_protein_23,zinc_finger_protein_26,zinc_finger_protein_28,zinc_finger_protein_74,zinc_finger_protein_84,zinc_finger_protein_135,zinc_finger_protein_140,zinc_finger_protein_184,zinc_finger_protein_214,zinc_finger_protein_623,zinc_finger_protein_211,zi…	NP_005640,NP_001278534,NP_001336738,NP_066575,NP_001025147,NP_001171570,NP_001368913,XP_016875409,NP_001356696,NP_001243453,NP_001120844,NP_009065,XP_011533135,NP_001305820,NP_001341759,NP_055604,NP_001252526,NP_001032754,NP_001305011,NP_001278417,NP_001032824,NP_001275571,NP_001333096,NP_065838,NP_065984,NP_001350027,NP_001035054,NP_001348393,NP_001077425,NP_085057,NP_115809,NP_115829,NP_0013049…	70	54	62	77	60	63	52	57	48	59	55	58	48	33	31	52	50	55	57	56
PTHR24028	NA	-6	-2	-2	-4	3.36678e-07	0.0193173	0.251769	0.0617506	CDH16,PCDH1,PCDHGC3,PCDH7,PCDH8,PCDH9,PCDHGA12,PCDHB5,PCDH17,PCDH11X,PCDHB1,PCDH12,CDHR5,PCDH18,PCDHAC2,PCDHAC1,PCDHA1,PCDH19,PCDH10,PCDH20,PCDH15,CDHR1,CDHR4	reproduction,hearing	cadherin_16,protocadherin_1,protocadherin_gamma_subfamily_C,_3,protocadherin_7,protocadherin_8,protocadherin_9,protocadherin_gamma_subfamily_A,_12,protocadherin_beta_5,protocadherin_17,protocadherin_11_X-linked,protocadherin_beta_1,protocadherin_12,cadherin_related_family_member_5,protocadherin_18,protocadherin_alpha_subfamily_C,_2,protocadherin_alpha_subfamily_C,_1,protocadherin_alpha_1,protocad…	NP_004053,XP_005268512,NP_002579,XP_011512144,NP_116567,NP_982354,NP_003726,NP_056484,XP_016876036,XP_011529212,NP_037472,NP_057664,NP_068743,XP_006714302,NP_114089,NP_061721,NP_061723,NP_001171809,NP_065866,NP_073754,NP_001341359,XP_011538639,XP_016861855	70	76	41	47	54	21	23	29	22	35	31	67	29	32	34	46	57	52	43	57
PTHR24381	NA	-4	-2	-10	-10	4.62439e-05	0.0123083	1.21268e-09	4.93747e-07	PEG3,ZNF10,ZNF19,ZNF35,ZNF70,ZNF79,ZNF80,ZNF133,ZNF177,ZNF180,ZNF282,ZIM2,ZNF248,ZNF398,ZNF529,ZNF77,ZNF343,ZNF557,ZNF329,ZNF436,ZNF554,ZNF684,ZNF425,ZNF169,ZNF620,ZNF875,ZNF619,ZFP41,ZFP69,ZNF404,ZNF391,ZFP57,ZNF674,ZNF705D,ZNF717,ZNF891	reproduction	paternally_expressed_3,zinc_finger_protein_10,zinc_finger_protein_19,zinc_finger_protein_35,zinc_finger_protein_70,zinc_finger_protein_79,zinc_finger_protein_80,zinc_finger_protein_133,zinc_finger_protein_177,zinc_finger_protein_180,zinc_finger_protein_282,zinc_finger_imprinted_2,zinc_finger_protein_248,zinc_finger_protein_398,zinc_finger_protein_529,zinc_finger_protein_77,zinc_finger_protein_343…	NP_001356646,NP_056209,NP_008892,NP_003411,NP_068735,NP_009066,NP_009067,NP_001374224,NP_001166122,NP_037388,XP_006716214,NP_001356702,NP_001254526,XP_011514741,NP_001139121,NP_067040,NP_001269426,NP_001037852,XP_011525612,NP_001070663,NP_001096121,NP_689586,NP_001001661,NP_003439,XP_016861553,XP_016882161,XP_024309229,NP_001258085,NP_001307107,NP_001028891,NP_001070249,NP_001103279,NP_001034980,…	47	14	41	52	38	30	24	25	22	29	31	32	28	14	15	32	32	26	29	35
PTHR23226	ZINC_FINGER_PROTEIN	-3	-2	-5	-2	0.00141641	0.0184816	0.00254622	0.415587	ZNF18,ZSCAN20,ZNF32,ZKSCAN1,ZSCAN21,ZNF165,ZNF174,ZSCAN26,ZKSCAN8,ZSCAN9,ZNF202,ZNF205,ZNF213,ZNF215,ZNF232,ZNF239,ZSCAN12,ZNF263,ZNF274,ZNF500,ZNF853,ZSCAN32,ZNF444,ZNF446,ZSCAN31,ZSCAN18,ZKSCAN3,ZNF394,ZNF397,PGBD1,ZNF496,ZSCAN29,ZSCAN4,ZNF449,ZSCAN25,ZSCAN23,ZNF396,ZSCAN1,ZKSCAN2,ZSCAN5B,ZSCAN22,ZSCAN30	aging,reproduction	zinc_finger_protein_18,zinc_finger_and_SCAN_domain_containing_20,zinc_finger_protein_32,zinc_finger_with_KRAB_and_SCAN_domains_1,zinc_finger_and_SCAN_domain_containing_21,zinc_finger_protein_165,zinc_finger_protein_174,zinc_finger_and_SCAN_domain_containing_26,zinc_finger_with_KRAB_and_SCAN_domains_8,zinc_finger_and_SCAN_domain_containing_9,zinc_finger_protein_202,zinc_finger_protein_205,zinc_fin…	NP_001290210,NP_001364307,NP_001311093,NP_001333510,NP_001349708,NP_001363420,NP_001334797,NP_001018854,NP_001265048,XP_011513177,NP_001288708,NP_001035893,NP_001128127,NP_001341782,NP_055334,XP_011538534,NP_001156863,NP_005732,NP_598009,NP_067678,XP_011513740,NP_001271456,NP_060807,NP_060378,NP_001128687,NP_001139014,NP_001229823,NP_115540,XP_006722621,NP_001171672,NP_116141,NP_001359009,NP_0013…	49	38	43	51	44	35	39	38	32	40	36	36	32	31	34	35	45	30	38	40

## Sheet: S9
Table S9. Domain analysis of all protein sequences in the PRDM9 ortholog cluster for seventeen bats and four other mammals. Protein sequences were analysed using PfamScan (https://www.ebi.ac.uk/Tools/pfa/pfamscan/). There is no PRDM9 ortholog present in the dog. Protein IDs for genomes not generated in this study are based on the GenBank annotations and annotations from https://bds.mpi-cbg.de/hil…
Species name and protein ID		PRDM9 domain present			Gene annotation		PFAMscan e-value
Species	Gene	KRAB	SSXRD	SET	Length (aa)	KRAB-SSXRD-SET	KRAB	SSXRD	SET
human	NP_001363829.1	Yes	Yes	Yes	895	Complete	1.1e-06	6.1e-15	8.3e-06
human	NP_001091643.1	Yes	Yes	Yes	493	Complete	1.8e-07	6.6e-17	0.00079
mouse	XP_036016343.1	Yes	Yes	Yes	855	Complete	NA	4.5e-17	2.9e-05
horse	XP_023493360.1	Yes	Yes	Yes	810	Complete	0.00065	7.1e-17	0.00021
pig	XP_020951432.1	Yes	Yes	Yes	799	Complete	3.8e-06	7.9e-14	8.9e-05
R.aegyptiacus	LOC04946_x1	Yes	Yes	Yes	840	Complete	3e-05	1.1e-15	8.9e-05
P.alecto	XP_015447291.1	Yes	Yes	No	958	Complete	3.5e-05	1.7e-16	NA
P.alecto	XP_024905218.1	No	Yes	No	1268	Incomplete	NA	5.6e-14	NA
P.alecto	XP_015448625.1	Yes	Yes	Yes	500	Complete	0.0013	3.6e-17	8.8e-06
E.fuscus	XP_008159318.2	No	Yes	Yes	448	Incomplete	NA	2e-16	0.00053
M.molossus	PRDM9_x2	Yes	Yes	Yes	774	Complete	4.3e-08	1.3e-15	5.5e-05
P.kuhlii	PRDM9_x1	Yes	Yes	Yes	874	Complete	6.7e-08	3.3e-13	0.00029
M.natalensis	XP_016071315.1	Yes	Yes	Yes	456	Complete	3.6e-07	2.2e-16	0.00094
M.natalensis	XP_016075774.1	No	No	No	157	Incomplete	NA	NA	NA
M.brandtii	XP_014399016.1	No	Yes	Yes	444	Incomplete	NA	9.9e-18	0.0032
M.brandtii	XP_014401729.1	No	No	Yes	160	Incomplete	NA	NA	0.04
M.davidii	XP_015414931.1	No	Yes	Yes	274	Incomplete	NA	1.6e-16	4.4e-05
M.davidii	XP_015415920.1	No	Yes	No	788	Incomplete	NA	1.9e-12	NA
M.lucifugus	XP_023600472.1	No	Yes	Yes	388	Incomplete	NA	1.7e-17	4.2e-05
M.lucifugus	XP_006108588.1	No	Yes	Yes	635	Incomplete	NA	3e-17	9.9e-05
M.lucifugus	XP_014306302.1	No	Yes	No	325	Incomplete	NA	1.3e-17	NA
M.myotis	PRDM7B_x1	No	Yes	Yes	255	Incomplete	NA	2.7e-11	0.0021
P.mesoamericanus	evm.model.contig_199.17	Yes	Yes	Yes	424	Complete	3.9e-06	1.1e-14	1.4e-06
P.mesoamericanus	evm.model.contig_202.2	No	Yes	Yes	413	Incomplete	NA	2.2e-16	0.00011
D.rotundus	XP_024415310.1	No	Yes	Yes	485	Incomplete	NA	1.5e-14	5e-05
D.rotundus	XP_024415259.1	No	Yes	Yes	542	Incomplete	NA	1.4e-10	9.7e-06
D.rotundus	XP_024407289.1	No	Yes	Yes	389	Incomplete	NA	9.1e-15	4.1e-06
D.rotundus	XP_024413311.1	No	Yes	Yes	246	Incomplete	NA	6.2e-09	1.3e-06
D.rotundus	XP_024426224.1	Yes	Yes	Yes	760	Complete	0.00047	3.7e-08	6.2e-05
D.rotundus	XP_024429265.1	Yes	Yes	No	345	Complete	0.0081	2.4e-15	NA
D.rotundus	XP_024429514.1	No	No	No	515	Incomplete	NA	NA	NA
P.discolor	LOC00558_x3	No	No	No	275	Incomplete	NA	NA	NA
P.discolor	PRDM9B_x7	No	Yes	Yes	971	Incomplete	NA	2.2e-12	0.00066
P.discolor	LOC01780_x2	Yes	Yes	Yes	783	Complete	4.6e-05	2.3e-16	0.00015
P.discolor	PRDM9L2_x1	No	No	No	720	Incomplete	NA	NA	NA
P.discolor	PRDM9L4_x1	No	No	Yes	689	Incomplete	NA	NA	0.00029
P.discolor	PRDM9F_x1	No	Yes	Yes	912	Incomplete	NA	2.5e-06	0.00086
P.discolor	PRDM9L_x1	No	No	No	516	Incomplete	NA	NA	NA
P.discolor	PRDM9L3_x1	No	No	Yes	535	Incomplete	NA	NA	8.4e-06
P.discolor	PRDM9_x4	No	Yes	Yes	804	Incomplete	NA	4.1e-11	0.0019
P.discolor	PRDM9E_x3	No	Yes	Yes	820	Incomplete	NA	1.1e-12	0.0045
P.discolor	PRDM9G_x1	No	Yes	Yes	928	Incomplete	NA	3.4e-08	0.0046
P.discolor	LOC04481_x1	No	No	No	356	Incomplete	NA	NA	NA
P.discolor	LOC04482_x2	No	Yes	Yes	292	Incomplete	NA	1.2e-10	9.4e-05
P.discolor	PRDM9C_x11	No	Yes	No	891	Incomplete	NA	2.6e-14	NA
P.discolor	PRDM9H_x1	No	Yes	Yes	711	Incomplete	NA	7.4e-13	0.00048
S.hondurensis	rna-XM_037048534.1	No	Yes	Yes	1118	Incomplete	NA	1.6e-12	0.0015
S.hondurensis	rna-XM_037048662.1	No	No	No	550	Incomplete	NA	NA	NA
S.hondurensis	rna-XM_037049954.1	No	Yes	Yes	633	Incomplete	NA	7.3e-10	0.0044
S.hondurensis	rna-XM_037063525.1	No	Yes	Yes	312	Incomplete	NA	4.5e-08	0.0002
S.hondurensis	rna-XM_037063557.1	No	Yes	No	844	Incomplete	NA	3.3e-07	NA
S.hondurensis	rna-XM_037031441.1	No	Yes	Yes	424	Incomplete	NA	6.6e-08	5.1e-06
S.hondurensis	rna-XM_037036261.1	No	Yes	Yes	250	Incomplete	NA	3.2e-08	1.8e-06
S.hondurensis	rna-XM_037046959.1	No	Yes	Yes	759	Incomplete	NA	5.8e-11	0.0046
S.hondurensis	rna-XM_037046900.1	No	Yes	Yes	446	Incomplete	NA	3.1e-11	0.0015
S.hondurensis	rna-XM_037046958.1	No	Yes	Yes	790	Incomplete	NA	6.1e-11	0.012
S.hondurensis	rna-XM_037048750.1	No	No	No	337	Incomplete	NA	NA	NA
S.hondurensis	rna-XM_037048753.1	No	Yes	Yes	231	Incomplete	NA	0.00012	5e-06
S.hondurensis	rna-XM_037048971.1	No	No	No	298	Incomplete	NA	NA	NA
S.hondurensis	rna-XM_037048843.1	No	Yes	Yes	747	Incomplete	NA	1.4e-11	0.0014
S.hondurensis	rna-XM_037049920.1	No	Yes	Yes	294	Incomplete	NA	1.3e-11	0.00017
S.hondurensis	rna-XM_037051118.1	No	Yes	Yes	795	Incomplete	NA	9.3e-12	0.0027
S.hondurensis	rna-XM_037051292.1	Yes	Yes	Yes	454	Complete	0.29	2.8e-11	0.00042
S.hondurensis	rna-XM_037051280.1	No	Yes	Yes	817	Incomplete	NA	1.5e-08	7.7e-06
S.hondurensis	rna-XM_037052593.1	No	Yes	No	557	Incomplete	NA	2.1e-09	NA
S.hondurensis	rna-XM_037053410.1	No	Yes	No	884	Incomplete	NA	6.5e-15	NA
S.hondurensis	rna-XM_037057724.1	No	Yes	Yes	450	Incomplete	NA	2.6e-06	0.00027
S.hondurensis	rna-XM_037057994.1	No	Yes	No	891	Incomplete	NA	1.1e-07	NA
S.hondurensis	rna-XM_037058084.1	No	No	Yes	210	Incomplete	NA	NA	1.3
S.hondurensis	rna-XM_037058199.1	No	Yes	Yes	410	Incomplete	NA	7.9e-09	1.3e-06
S.hondurensis	rna-XM_037060152.1	No	Yes	No	861	Incomplete	NA	1.8e-09	NA
S.hondurensis	rna-XM_037060896.1	No	No	Yes	306	Incomplete	NA	NA	1.1
S.hondurensis	rna-XM_037060893.1	No	No	No	460	Incomplete	NA	NA	NA
S.hondurensis	rna-XM_037066308.1	Yes	Yes	Yes	812	Complete	0.00081	9.6e-17	3e-05
S.hondurensis	rna-XM_037069572.1	No	Yes	Yes	554	Incomplete	NA	3.3e-05	3.4e-06
S.hondurensis	rna-XM_037070488.1	No	Yes	Yes	324	Incomplete	NA	9e-10	0.00048
S.hondurensis	rna-XM_037028464.1	No	Yes	Yes	362	Incomplete	NA	2.5e-10	0.001
S.hondurensis	rna-XM_037033099.1	No	No	No	362	Incomplete	NA	NA	NA
S.hondurensis	rna-XM_037033102.1	No	No	No	83	Incomplete	NA	NA	NA
S.hondurensis	rna-XM_037033063.1	No	No	No	345	Incomplete	NA	NA	NA
S.hondurensis	rna-XM_037033103.1	No	Yes	Yes	499	Incomplete	NA	3e-05	0.024
S.hondurensis	rna-XM_037033065.1	No	No	Yes	306	Incomplete	NA	NA	0.00038
S.hondurensis	rna-XM_037035286.1	Yes	Yes	No	755	Complete	0.00016	5.4e-15	NA
S.hondurensis	rna-XM_037036665.1	No	Yes	Yes	415	Incomplete	NA	1.4e-12	0.00087
S.hondurensis	rna-XM_037037853.1	No	Yes	Yes	460	Incomplete	NA	2.5e-09	0.00016
A.jamaicensis(ONT)	evm.model.contig_1582.34	No	No	No	127	Incomplete	NA	NA	NA
A.jamaicensis(ONT)	evm.model.contig_233.1	Yes	Yes	Yes	464	Complete	0.0097	3.8e-07	0.0015
A.jamaicensis(ONT)	evm.model.contig_233.2	No	Yes	Yes	779	Incomplete	NA	2.1e-11	0.19
A.jamaicensis(ONT)	evm.model.contig_2793.1	No	Yes	Yes	276	Incomplete	NA	5.8e-14	3.9e-05
A.jamaicensis(ONT)	evm.model.contig_3056.1	No	Yes	No	408	Incomplete	NA	7.4e-06	NA
A.jamaicensis(ONT)	evm.model.contig_3104.1	No	Yes	No	355	Incomplete	NA	1.9e-07	NA
A.jamaicensis(ONT)	evm.model.contig_354.338	Yes	Yes	Yes	516	Complete	0.013	3.5e-05	0.00072
A.jamaicensis(ONT)	evm.model.contig_432.1	No	No	No	77	Incomplete	NA	NA	NA
A.jamaicensis(ONT)	evm.model.contig_432.2	No	No	No	193	Incomplete	NA	NA	NA
A.jamaicensis(ONT)	evm.model.contig_432.3	Yes	Yes	Yes	542	Complete	0.00017	0.0025	8e-05
A.jamaicensis(ONT)	evm.model.contig_432.5	No	Yes	Yes	368	Incomplete	NA	5e-12	2.2e-05
A.jamaicensis(ONT)	evm.model.contig_444.2	No	Yes	Yes	314	Incomplete	NA	1.6e-12	0.00022
A.jamaicensis(ONT)	evm.model.contig_444.3	No	Yes	Yes	439	Incomplete	NA	3.6e-12	0.00041
A.jamaicensis(ONT)	evm.model.contig_465.1	No	Yes	Yes	559	Incomplete	NA	3e-11	0.00044
A.jamaicensis(ONT)	evm.model.contig_471.5	No	Yes	Yes	233	Incomplete	NA	1.3e-09	0.00017
A.jamaicensis(ONT)	evm.model.contig_471.7	No	Yes	Yes	385	Incomplete	NA	1.8e-10	0.0012
A.jamaicensis(ONT)	evm.model.contig_471.9	No	Yes	Yes	259	Incomplete	NA	1.1e-10	0.00013
A.jamaicensis(ONT)	evm.model.contig_484.1	No	Yes	No	246	Incomplete	NA	1.3e-09	NA
A.jamaicensis(ONT)	evm.model.contig_485.1	No	Yes	Yes	404	Incomplete	NA	2.3e-12	7.2e-05
A.jamaicensis(ONT)	ajam-rna-XM_037159202.1.36	No	Yes	Yes	963	Incomplete	NA	1.3e-07	0.00091
A.jamaicensis(ONT)	evm.model.contig_497.1	No	Yes	Yes	357	Incomplete	NA	1.7e-13	0.00017
A.jamaicensis(ONT)	evm.model.contig_510.2	No	Yes	Yes	456	Incomplete	NA	1.2e-10	6.6e-07
A.jamaicensis(ONT)	evm.model.contig_519.797	No	Yes	Yes	629	Incomplete	NA	1e-12	0.00074
A.jamaicensis(ONT)	evm.model.contig_519.798	No	Yes	Yes	319	Incomplete	NA	1.2e-11	0.00015
A.jamaicensis(ONT)	evm.model.contig_547.1	No	No	Yes	318	Incomplete	NA	NA	0.031
A.jamaicensis(ONT)	evm.model.contig_583.1	No	Yes	No	212	Incomplete	NA	2.2e-08	NA
A.jamaicensis(ONT)	evm.model.contig_650.2	No	Yes	Yes	438	Incomplete	NA	2.5e-12	6.4e-05
A.jamaicensis(ONT)	evm.model.contig_662.5	No	Yes	Yes	193	Incomplete	NA	2.2e-10	0.00011
A.jamaicensis(ONT)	evm.model.contig_662.6	No	Yes	Yes	595	Incomplete	NA	1.3e-13	0.0019
A.jamaicensis(ONT)	evm.model.contig_68.1	No	Yes	No	542	Incomplete	NA	2.5e-08	NA
A.jamaicensis(ONT)	evm.model.contig_685.665	Yes	Yes	No	812	Complete	0.00014	1.1e-12	NA
A.jamaicensis(ONT)	evm.model.contig_723.85	Yes	Yes	Yes	465	Complete	7.2e-05	5.9e-13	5.8e-06
A.jamaicensis(ONT)	evm.model.contig_755.3	Yes	Yes	Yes	411	Complete	1.6e-06	5.3e-17	6.4e-06
A.jamaicensis(ONT)	evm.model.contig_761.5	No	Yes	No	134	Incomplete	NA	4.3e-13	NA
A.jamaicensis(ONT)	evm.model.contig_944.131	No	Yes	Yes	474	Incomplete	NA	8e-11	0.00032
A.jamaicensis(ONT)	evm.model.scaffold_1689.327	No	Yes	Yes	273	Incomplete	NA	1.2e-08	2.5e-05
A.jamaicensis(ONT)	evm.model.scaffold_286.44	Yes	Yes	Yes	953	Complete	0.0012	3.5e-10	0.002
A.jamaicensis(ONT)	evm.model.scaffold_286.45	Yes	Yes	Yes	377	Complete	0.00037	3e-11	0.00026
A.jamaicensis(ONT)	evm.model.scaffold_3151.1	No	Yes	Yes	211	Incomplete	NA	2e-07	0.00026
A.jamaicensis(ONT)	evm.model.scaffold_369.1	No	Yes	Yes	589	Incomplete	NA	1.1e-11	0.0009
A.jamaicensis(ONT)	evm.model.scaffold_474.556	No	Yes	No	391	Incomplete	NA	9.1e-12	NA
A.jamaicensis(ONT)	evm.model.scaffold_537.89	Yes	Yes	Yes	500	Complete	0.0013	3e-12	0.0011
A.jamaicensis(ONT)	evm.model.scaffold_537.90	No	No	No	196	Incomplete	NA	NA	NA
A.jamaicensis(ONT)	ajam-rna-XM_037155931.1.513	No	Yes	Yes	774	Incomplete	NA	9.6e-11	0.0011
A.jamaicensis(ONT)	evm.model.scaffold_625.127	No	Yes	No	349	Incomplete	NA	2.6e-13	NA
A.jamaicensis(Illumina GCF_014825515.1 GCF_014825515.1)	rna-XM_037164397.1	No	Yes	Yes	253	Incomplete	NA	9.1e-05	2.2e-05
A.jamaicensis(Illumina GCF_014825515.1)	rna-XM_037137683.1	No	Yes	Yes	431	Incomplete	NA	2.7e-12	0.00033
A.jamaicensis(Illumina GCF_014825515.1)	rna-XM_037145338.1	No	Yes	Yes	276	Incomplete	NA	0.00033	0.00017
A.jamaicensis(Illumina GCF_014825515.1)	rna-XM_037148490.1	No	Yes	Yes	604	Incomplete	NA	3.1e-08	8.9e-05
A.jamaicensis(Illumina GCF_014825515.1)	rna-XM_037151705.1	No	Yes	Yes	474	Incomplete	NA	2.7e-12	0.00062
A.jamaicensis(Illumina GCF_014825515.1)	rna-XM_037155934.1	No	Yes	Yes	813	Incomplete	NA	5.5e-11	0.0017
A.jamaicensis(Illumina GCF_014825515.1)	rna-XM_037159202.1	No	Yes	No	903	Incomplete	NA	6.8e-09	NA
A.jamaicensis(Illumina GCF_014825515.1)	rna-XM_037160492.1	No	Yes	Yes	359	Incomplete	NA	2.1e-09	0.0088
A.jamaicensis(Illumina GCF_014825515.1)	rna-XM_037161345.1	Yes	Yes	Yes	725	Complete	0.02	4.7e-12	0.0037
A.jamaicensis(Illumina GCF_014825515.1)	rna-XM_037161298.1	No	Yes	Yes	640	Incomplete	NA	1.2e-10	0.00018
A.jamaicensis(Illumina GCF_014825515.1)	rna-XM_037161579.1	Yes	Yes	No	861	Complete	0.012	1.9e-11	NA
A.jamaicensis(Illumina GCF_014825515.1)	rna-XM_037167969.1	No	Yes	Yes	685	Incomplete	NA	1.1e-11	9e-05
A.jamaicensis(Illumina GCF_014825515.1)	rna-XM_037125662.1	No	No	Yes	490	Incomplete	NA	NA	3.2
A.jamaicensis(Illumina GCF_014825515.1)	rna-XM_037126125.1	No	Yes	Yes	546	Incomplete	NA	2.9e-13	0.00029
A.jamaicensis(Illumina GCF_014825515.1)	rna-XM_037126760.1	No	No	No	310	Incomplete	NA	NA	NA
A.jamaicensis(Illumina GCF_014825515.1)	rna-XM_037126759.1	No	Yes	No	317	Incomplete	NA	2.3e-13	NA
A.jamaicensis(Illumina GCF_014825515.1)	rna-XM_037127723.1	No	Yes	No	782	Incomplete	NA	2.2e-10	NA
A.jamaicensis(Illumina GCF_014825515.1)	rna-XM_037129978.1	No	Yes	Yes	734	Incomplete	NA	1.7e-12	0.23

## Sheet: S10
Table S10. Positively selected single copy orthologs in bats (order Chiroptera). Gene annotations are based on biomaRt data for the human protein, or, when not available, the protein of mouse or another mammal. Published p-values for the same genes were extracted based on publicly available data from eight studies. Branch-site likelihood ratio test p-values are shown for aBSREL and PAML M2a tests…
Gene information									Branch omega		aBSREL branch site test p-values for ancestral branches			PAML M2a branch site test			Selected sites in mammals	Published p-values for positive selection in mammalian groups					Published p-values for positive selection in bats
Symbol	ENSEMBL_id	Entrez_id	Protein_id	Name	Family	Cosmic	GO_group	TSG	Bats	Other_Laurasiatheria	Bats_uncorrected	Bats_branch_adjusted	Bats_gene_adjusted	Bats_uncorrected	Bats_branch_adjusted	Bats_gene_adjusted	Slodkowicz_2020	Nielsen_2005	Jebb_2020	Kosiol_2008	Vicens&Posada_2018	Enard_2016	Hawkins_2019	Jebb_2020	Foley_2018
CHD3	ENSG00000170004	1107	XP_005256484	chromodomain helicase DNA binding protein 3	PTHR45623	NA	NA	NA	0.152192	0.116986	7.71605e-15	1.54321e-14	4.81904e-11	0.991785	0.991785	1	NA	NA	1	1	NA	1.89e-05	1	1	NA
Gm11437	ENSMUSG00000051452	628813	NP_001033021	predicted gene 11437	PTHR36870	NA	NA	NA	2.57585	10000000000	3.55271e-14	5.98965e-14	1.48118e-10	0.370461	1	1	NA	NA	NA	NA	NA	NA	NA	NA	NA
LRP2	ENSG00000081479	4036	NP_004516	LDL receptor related protein 2	PTHR22722	NA	hearing,reproduction	NA	1.42381	2.35746	2.23667e-11	6.71e-11	6.9991e-08	6.2e-08	1.86e-07	3.97823e-05	NA	1	0.001	1	NA	0	1	0	NA
GRIA3	ENSG00000125675	2892	NP_000819	glutamate ionotropic receptor AMPA type subunit 3	PTHR18966	NA	NA	NA	0.408034	0	4.68803e-10	1.40641e-09	1.1736e-06	0.997236	0.998046	1	NA	1	NA	1	NA	NA	1	NA	NA
CFAP47	ENSG00000165164	286464	NP_689845	cilia and flagella associated protein 47	PTHR45912	NA	NA	NA	1.82604	7.672	8.19665e-10	2.45899e-09	1.70996e-06	2.78e-07	8.34e-07	0.000162162	NA	NA	NA	NA	NA	0.0832785	NA	NA	NA
PHKB	ENSG00000102893	5257	NP_000284	phosphorylase kinase regulatory subunit beta	PTHR10749	NA	NA	NA	0.195396	10000000000	3.0874e-09	9.26221e-09	5.52072e-06	0.987795	0.987795	1	NA	1	1	1	NA	0.0181427	1	1	NA
TIAM1	ENSG00000156299	7074	NP_001340613	TIAM Rac1 associated GEF 1	PTHR46001	NA	NA	NA	0.14802	0	1.9704e-07	5.9112e-07	0.000308294	8.467e-06	2.5401e-05	0.00350506	46	1	NA	1	NA	NA	NA	NA	NA
PARP9	ENSG00000138496	83666	NP_001139574	poly(ADP-ribose) polymerase family member 9	PTHR14453	NA	immunity	NA	1.04529	10000000000	3.07601e-07	9.22803e-07	0.000427805	1	1	1	22	NA	1	1	NA	0	NA	1	NA
CDH1	ENSG00000039068	999	NP_004351	cadherin 1	PTHR24027	cosmic	NA	TSG	0.1669	0.291164	5.4103e-07	1.62309e-06	0.000677207	1.568e-05	4.704e-05	0.00628817	85	1	1	1	0	1.47e-07	0.443641	1	NA
TLL1	ENSG00000038295	7092	XP_016864059	tolloid like 1	PTHR45645	NA	NA	NA	0.270875	0.122305	6.57418e-07	1.97225e-06	0.000748081	0.0427968	0.12839	1	22	NA	1	1	NA	0.988407	1	1	NA
IFIT2	ENSG00000119922	3433	NP_001538	interferon induced protein with tetratricopeptide repeats 2	PTHR10271	NA	immunity	NA	1.23405	10000000000	1.39109e-06	2.78217e-06	0.00124373	3.32e-07	6.64e-07	0.000185242	33	NA	NA	0.086	NA	NA	NA	NA	NA
PTPRK	ENSG00000273993	5796	NP_001278911	protein tyrosine phosphatase receptor type K	PTHR19134	cosmic	NA	TSG	0.125795	10000000000	1.06494e-06	3.19482e-06	0.00111082	0.992775	1	1	222	NA	NA	1	NA	NA	1	NA	NA
ANKRD31	ENSG00000145700	256006	XP_011541600	ankyrin repeat domain 31	PTHR24176	NA	reproduction	NA	1.2079	0	1.23522e-06	3.70567e-06	0.00118933	0.983265	0.983265	1	NA	NA	NA	NA	NA	NA	0.0167952	NA	NA
CCSER2	ENSG00000107771	54462	NP_001338219	coiled-coil serine rich protein 2	PTHR22461	NA	NA	NA	0.347598	0	1.71689e-06	5.15067e-06	0.00143269	0.997477	1	1	NA	NA	1	NA	NA	0.68402	1	1	NA
CAT	ENSG00000121691	847	NP_001743	catalase	PTHR11465	NA	aging,immunity	TSG	0.379907	10000000000	2.23539e-06	6.70616e-06	0.00174877	0.935565	0.935565	1	70	1	1	1	NA	3.73e-05	0.0601881	1	NA
NPSR1	ENSG00000187258	387129	NP_001287864	neuropeptide S receptor 1	PTHR24244	NA	NA	NA	0.367668	10000000000	2.59282e-06	7.77845e-06	0.00188205	0.998404	1	1	NA	NA	1	1	NA	NA	1	7.37e-05	NA
TLR7	ENSG00000196664	51284	NP_057646	toll like receptor 7	PTHR47410	NA	immunity	NA	1.84777	0.944636	2.70648e-06	8.11943e-06	0.00188205	1	1	1	NA	1	1	1	NA	NA	NA	1	NA
CD47	ENSG00000196776	961	NP_001768	CD47 molecule	PTHR10613	NA	immunity	NA	10.3173	1.79908	3.65337e-06	1.09601e-05	0.0024068	0.00606614	0.00606614	0.474675	15	1	NA	1	NA	0.000503756	NA	NA	NA
ZNF683	ENSG00000176083	257101	XP_006710618	zinc finger protein 683	PTHR24390	NA	immunity	NA	0.787206	NA	1.32223e-05	1.32223e-05	0.00689601	1.484e-06	1.484e-06	0.000732468	NA	NA	NA	NA	NA	NA	NA	NA	NA
NES	ENSG00000132688	10763	NP_006608	nestin	PTHR47051	NA	NA	NA	1.29855	0.0343735	5.04103e-06	1.51231e-05	0.00315493	8.0642e-05	0.000241926	0.025872	NA	NA	1	1	NA	0	0.633138	6.46e-05	NA
KCNG2	ENSG00000178342	26251	XP_016881193	potassium voltage-gated channel modifier subfamily G member 2	PTHR11537	NA	NA	NA	0.409511	0	5.37684e-06	1.61305e-05	0.00320485	1	1	1	NA	NA	1	1	NA	NA	NA	1	NA
DPP4	ENSG00000197635	1803	NP_001926	dipeptidyl peptidase 4	PTHR11731	NA	immunity	TSG	1.1257	0.526081	6.36614e-06	1.90984e-05	0.00362204	0.00923022	0.0276907	0.629192	258	1	1	1	NA	NA	0.01552	1	NA
GZMA	ENSG00000145649	3001	NP_006135	granzyme A	PTHR24271	NA	immunity	NA	2.00528	1.31144	1.06026e-05	3.18077e-05	0.0057701	0.000920237	0.00276071	0.136828	40	0.410053	1	1	NA	NA	NA	1	NA
BIK	ENSG00000100290	638	NP_001188	BCL2 interacting killer	PTHR15018	NA	reproduction	TSG	1.92283	0.892932	1.91902e-05	3.66441e-05	0.00882129	0.341893	1	1	NA	1	NA	1	NA	NA	NA	NA	NA
CLEC12B	ENSG00000256660	387837	NP_001123470	C-type lectin domain family 12 member B	PTHR47647	NA	immunity	NA	10000000000	0.359199	1.75462e-05	5.26386e-05	0.00878504	0.00671956	0.0201587	0.502149	NA	NA	1	1	NA	NA	1	1	NA
CLEC3B	ENSG00000163815	7123	XP_016862606	C-type lectin domain family 3 member B	PTHR22799	NA	NA	NA	0.436939	10000000000	1.89342e-05	5.68026e-05	0.00882129	0.993518	1	1	26	NA	1	1	NA	NA	NA	1	NA
RHO	ENSG00000163914	6010	NP_000530	rhodopsin	PTHR24240	NA	NA	NA	0.0840283	0	1.97329e-05	5.91986e-05	0.00882129	0.998872	1	1	280	1	1	1	NA	2.47e-07	1	1	NA
MLKL	ENSG00000168404	197259	NP_689862	mixed lineage kinase domain like pseudokinase	PTHR44329	NA	immunity	NA	1.2946	0.264887	2.06597e-05	6.19791e-05	0.00887953	0.0689466	0.20684	1	28	NA	1	NA	NA	NA	NA	1	NA
ATG9B	ENSG00000181652	285973	XP_011514367	autophagy related 9B	PTHR13038	NA	autophagy	NA	0.250195	10000000000	2.12819e-05	6.38458e-05	0.00887953	0.994954	0.996091	1	NA	NA	NA	NA	NA	NA	1	NA	NA
POLK	ENSG00000122008	51426	NP_001374040	DNA polymerase kappa	PTHR11076	NA	NA	NA	0.366348	0	2.59294e-05	7.77882e-05	0.0103071	0.000198513	0.000595539	0.0489907	61	1	1	1	NA	5.42e-06	1	1	NA
ADAM2	ENSG00000276286	2515	NP_001455	ADAM metallopeptidase domain 2	PTHR11905	NA	reproduction	NA	0.496872	0.704512	2.63505e-05	7.90514e-05	0.0103071	0.997236	1	1	NA	0.161481	NA	2.9e-06	NA	NA	NA	NA	NA
ARHGAP19	ENSG00000213390	84986	NP_116289	Rho GTPase activating protein 19	PTHR14963	NA	NA	NA	0.548943	10000000000	3.74989e-05	0.000112497	0.0142234	0.937533	0.995487	1	NA	NA	1	1	NA	NA	1	1	NA
LRRC10B	ENSG00000204950	390205	NP_001138549	leucine rich repeat containing 10B	PTHR16083	NA	NA	NA	10000000000	0.034985	4.08442e-05	0.000122533	0.014744	0.000714207	0.00214262	0.120598	NA	NA	1	NA	NA	NA	NA	1	NA
NEK4	ENSG00000114904	6787	XP_016862574	NIMA related kinase 4	PTHR24361	NA	aging	NA	0.664644	0.195781	4.12271e-05	0.000123681	0.014744	2.4372e-05	7.3116e-05	0.00893617	NA	1	1	1	NA	0.0130409	0.204514	1	NA
TASOR2	ENSCAFG00000005226	478015	XP_011517817	transcription activation suppressor family member 2	PTHR16207	NA	NA	NA	0.696458	0.418351	4.66079e-05	0.000139824	0.0162053	0.00110502	0.00331506	0.150859	NA	NA	NA	NA	NA	NA	NA	NA	NA
SHD	ENSCAFG00000019109	100685846	NP_001358940	Src homology 2 domain containing transforming protein D	NA	NA	NA	NA	0.0857921	0.642594	4.89894e-05	0.000146968	0.016573	1	1	1	NA	NA	NA	1	NA	NA	1	NA	NA
TMEM30A	ENSG00000112697	55754	NP_060717	transmembrane protein 30A	PTHR10926	NA	immunity	NA	4.1107	0.295895	5.44285e-05	0.000163285	0.0179285	0.998872	1	1	NA	NA	1	1	NA	0.00472585	0.527936	1	NA
PALB2	ENSG00000083093	79728	XP_011544250	partner and localizer of BRCA2	PTHR14662	cosmic	NA	TSG	0.66618	0.427728	5.97385e-05	0.000179215	0.019173	9.7902e-05	0.000293706	0.0282569	106	NA	1	1	0	NA	NA	2.49e-05	1
ATF6B	ENSG00000234539	1388	NP_004372	activating transcription factor 6 beta	PTHR46164	NA	NA	NA	0.286567	0.35708	6.2185e-05	0.000186555	0.0194592	0.000150844	0.000452532	0.0387156	NA	NA	NA	NA	NA	NA	1	NA	NA
CLHC1	ENSCAFG00000002819	481374	NP_689598	clathrin heavy chain linker domain containing 1	PTHR10292	NA	NA	NA	1.69079	0.180446	6.6923e-05	0.000200769	0.0204311	1	1	1	NA	NA	NA	NA	NA	NA	1	NA	NA
STX12	ENSG00000117758	23673	NP_803173	syntaxin 12	PTHR19957	NA	autophagy	NA	2.75402	0.372151	6.98433e-05	0.00020953	0.0206263	0.00568512	0.0170554	0.459883	NA	NA	1	1	NA	0.881288	1	1	NA
Txlnb	ENSMUSG00000039891	378431	NP_619534	taxilin beta	PTHR16127	NA	NA	NA	0.785057	0.429687	7.0858e-05	0.000212574	0.0206263	0.998872	0.998872	1	NA	NA	NA	NA	NA	NA	1	NA	NA
LATS2	ENSG00000150457	26524	XP_016876030	large tumor suppressor kinase 2	PTHR24356	cosmic	NA	TSG	0.227455	0.110409	0.000245447	0.000245447	0.0472656	3.2643e-05	3.2643e-05	0.0116363	NA	1	1	NA	NA	NA	1	1	NA
DNAJC1	ENSG00000136770	64215	NP_071760	DnaJ heat shock protein family (Hsp40) member C1	PTHR44653	NA	NA	NA	0.339568	0	8.51082e-05	0.000255325	0.0242113	0.992021	1	1	NA	0.286766	1	1	NA	0.129047	1	1	NA
HSD17B12	ENSG00000149084	51144	NP_057226	hydroxysteroid 17-beta dehydrogenase 12	PTHR43899	NA	NA	NA	0.829198	1.15729	8.76031e-05	0.000262809	0.0243673	1	1	1	NA	NA	1	1	NA	0.00564604	0.00681683	1	NA
VGLL1	ENSG00000102243	51442	NP_057351	vestigial like family member 1	PTHR15950	NA	NA	NA	7.14843	0.450187	9.21254e-05	0.000276376	0.0247389	0.324048	0.972143	1	NA	1	NA	1	NA	NA	NA	NA	NA
CCDC27	NA	489621	XP_016855891	coiled-coil domain containing 27	PTHR18853	NA	NA	NA	0.241964	0	9.28921e-05	0.000278676	0.0247389	0.998872	1	1	NA	NA	NA	1	NA	NA	NA	NA	NA
YTHDF1	ENSG00000149658	54915	NP_060268	YTH N6-methyladenosine RNA binding protein 1	PTHR12357	NA	immunity	NA	0.068091	1	9.84261e-05	0.000295278	0.0256667	5.7167e-05	0.000171501	0.0188109	39	NA	NA	1	NA	NA	NA	NA	NA
MFSD9	ENSG00000135953	84804	NP_116107	major facilitator superfamily domain containing 9	PTHR23504	NA	NA	NA	0.405818	0.168129	0.00010281	0.00030843	0.0262627	0.000821129	0.00246339	0.128507	NA	NA	NA	NA	NA	1	1	NA	NA
PLA2G2D	ENSG00000117215	26279	NP_001258743	phospholipase A2 group IID	PTHR11716	NA	immunity	NA	10000000000	10000000000	0.000118039	0.000354116	0.0295498	0.00309831	0.00929494	0.313076	NA	NA	1	1	NA	0.0340286	0.0823684	1	NA
CTU2	ENSG00000174177	348180	NP_001305436	cytosolic thiouridylase subunit 2	PTHR20882	NA	NA	NA	0.175436	0.423251	0.000125006	0.000375017	0.0302475	0.000112564	0.000337692	0.0307348	NA	NA	NA	NA	NA	NA	NA	NA	NA
CMTM2	ENSG00000140932	146225	NP_653274	CKLF like MARVEL transmembrane domain containing 2	PTHR22776	NA	NA	NA	0.853276	10000000000	0.000126228	0.000378684	0.0302475	0.000170338	0.000511014	0.0428617	NA	NA	1	NA	NA	NA	1	1	NA
SLC39A4	ENSG00000285243	55630	NP_570901	solute carrier family 39 member 4	PTHR12191	NA	NA	TSG	0.547146	0.416149	0.000128075	0.000384225	0.0302475	2.074e-06	6.222e-06	0.000985765	NA	NA	NA	0.11	NA	NA	1	NA	NA
SPARCL1	ENSG00000152583	8404	NP_001121782	SPARC like 1	PTHR13866	NA	NA	TSG	0.879614	0.95024	0.000134221	0.000402662	0.0311118	0.000446577	0.00133973	0.090967	NA	NA	NA	1	NA	0.00226751	1	NA	NA
CCDC116	ENSCAFG00000015302	486447	XP_006724222	coiled-coil domain containing 116	PTHR36861	NA	NA	NA	1.99832	10000000000	0.000137952	0.000413857	0.0313955	0.00217773	0.0065332	0.247317	NA	NA	NA	1	NA	NA	NA	NA	NA
SCN11A	ENSG00000168356	11280	XP_016861136	sodium voltage-gated channel alpha subunit 11	PTHR10037	NA	NA	NA	0.801872	1.23123	0.000316264	0.000474395	0.0538036	0.0149125	0.0447374	0.83205	NA	1	NA	NA	NA	NA	0.000266417	NA	NA
COBLL1	ENSCAFG00000010630	488375	NP_001265387	cordon-bleu WH2 repeat protein like 1	NA	NA	NA	NA	0.642696	0.677493	0.000164559	0.000493677	0.0367819	0.00350132	0.00525198	0.335317	NA	NA	NA	1	NA	NA	NA	NA	NA
PKIB	ENSG00000135549	5570	NP_001257323	cAMP-dependent protein kinase inhibitor beta	PTHR15416	NA	NA	NA	0.691385	2.34805	0.000170782	0.000512347	0.0372789	1	1	1	NA	NA	1	1	NA	NA	NA	1	1
TLR8	ENSG00000101916	51311	NP_057694	toll like receptor 8	PTHR47410	NA	immunity	NA	1.25856	1.30366	0.000172739	0.000518218	0.0372789	0.11976	0.359279	1	292	NA	1	1	NA	NA	NA	1	NA
ERC1	ENSG00000082805	23085	XP_016874562	ELKS/RAB6-interacting/CAST family member 1	PTHR18861	cosmic	NA	NA	0.0651449	1	0.000184398	0.000553194	0.0391205	0.000441081	0.00132324	0.090967	NA	NA	1	1	1	NA	1	1	NA
KIF15	ENSG00000280610	56992	XP_016862373	kinesin family member 15	PTHR24115	NA	immunity	NA	0.26207	0.564545	0.000194697	0.000584091	0.040617	0.117578	0.352734	1	71	NA	NA	1	NA	NA	1	NA	NA
CYBB	ENSG00000165168	1536	NP_000388	cytochrome b-245 beta chain	PTHR11972	NA	immunity	NA	5.83605	0.145451	0.000204062	0.000612185	0.0418728	0.998404	1	1	104	1	1	5e-10	NA	1.87e-10	1.36e-08	1	NA
Zdbf2	ENSMUSG00000027520	73884	NP_001272865	zinc finger, DBF-type containing 2	PTHR21639	NA	NA	NA	1.17009	10000000000	0.00020807	0.000624211	0.0420067	0.00208825	0.00626475	0.241428	NA	NA	NA	NA	NA	NA	NA	NA	NA
RAD21L1	ENSG00000244588	642636	XP_006723665	RAD21 cohesin complex component like 1	PTHR12585	NA	reproduction	NA	1.23224	0.454296	0.000212075	0.000636224	0.0421356	9.4351e-05	0.000283053	0.0281583	NA	NA	1	1	NA	1	1	1	1
ST6GAL2	ENSG00000144057	84620	NP_001135823	ST6 beta-galactoside alpha-2,6-sialyltransferase 2	PTHR46059	NA	NA	NA	29.3523	0.113921	0.000218192	0.000654575	0.0426735	0.0222809	0.0668427	0.989381	NA	NA	1	1	NA	0.966872	1	1	NA
LOC107987248	NA	107987248	XP_016880990	intercellular adhesion molecule 1-like	PTHR13771	NA	NA	NA	0.252992	10000000000	0.000262296	0.000786887	0.0486277	0.998404	0.998404	1	NA	NA	NA	NA	NA	NA	NA	NA	NA
CD36	ENSG00000135218	948	NP_000063	CD36 molecule	PTHR11923	NA	digestion,immunity,temperature	NA	1.02059	10000000000	0.000264137	0.000792411	0.0486277	0.994358	1	1	NA	1	1	1	NA	0.0231196	0.00917412	0.021	NA
CCDC82	ENSCAFG00000004083	485114	NP_001305665	coiled-coil domain containing 82	PTHR14689	NA	NA	NA	1.05209	1.36895	0.000264176	0.000792527	0.0486277	1	1	1	NA	NA	NA	1	NA	NA	0.0480427	NA	NA
PLA2G7	ENSG00000146070	7941	NP_001161829	phospholipase A2 group VII	PTHR10272	NA	immunity	TSG	10000000000	1.69896	0.000282907	0.00084872	0.0513209	0.0010187	0.0030561	0.142694	57	0.520303	NA	1	NA	0.837483	0.0524309	NA	NA
GALR1	ENSG00000166573	2587	NP_001471	galanin receptor 1	PTHR24230	NA	NA	TSG	0.103756	0.08212	0.00028851	0.00086553	0.0515897	0.0093614	0.0280842	0.632289	NA	1	1	1	NA	0.717058	NA	1	NA
CD79A	ENSG00000105369	973	NP_001774	CD79a molecule	PTHR14334	cosmic	immunity	NA	10000000000	0.373857	0.00030106	0.000903179	0.0530755	0.00739337	0.0221801	0.539086	NA	NA	0.004	5.4e-09	0	NA	1	1	NA
Cdcp1	ENSMUSG00000035498	109332	NP_598735	CUB domain containing protein 1	PTHR14477	NA	NA	NA	0.344919	10000000000	0.000476355	0.000952709	0.0720663	0.996808	1	1	NA	1	NA	1	NA	NA	NA	NA	NA
TAC3	ENSG00000166863	6866	NP_037383	tachykinin precursor 3	PTHR15536	NA	reproduction	NA	10000000000	10000000000	0.000477871	0.000955741	0.0720663	0.000626609	0.00125322	0.114875	NA	NA	NA	1	NA	NA	NA	NA	NA
AK7	ENSG00000140057	122481	XP_006720084	adenylate kinase 7	PTHR23359	NA	NA	NA	0.522047	10000000000	0.000321853	0.000965559	0.0538036	0.998872	1	1	NA	NA	1	1	NA	0.52672	1	1	NA
CNR2	ENSG00000188822	1269	NP_001832	cannabinoid receptor 2	PTHR22750	NA	immunity	NA	0.166541	10000000000	0.0003234	0.0009702	0.0538036	1	1	1	NA	1	NA	1	NA	0.923601	NA	NA	NA
Atp8b5	ENSMUSG00000028457	320571	XP_006538066	ATPase, class I, type 8B, member 5	PTHR24092	NA	NA	NA	0.687026	4.58456	0.000324134	0.000972402	0.0538036	0.000243189	0.000729567	0.0568889	NA	NA	NA	NA	NA	NA	NA	NA	NA
MYO1A	ENSG00000166866	4640	XP_011536675	myosin IA	PTHR13140	NA	hearing	TSG	0.943977	0.143509	0.000326682	0.000980045	0.0538036	0.998046	0.998046	1	NA	1	1	1	NA	0.273641	1	1	NA
FRRS1	ENSG00000156869	391059	NP_001013682	ferric chelate reductase 1	PTHR45828	NA	NA	NA	0.893339	0.336221	0.000334005	0.00100202	0.0542954	3.8556e-05	0.000115668	0.0130208	NA	NA	NA	NA	NA	0.404023	1	NA	NA
DISP3	ENSG00000204624	57540	XP_011540132	dispatched RND transporter family member 3	PTHR46687	NA	NA	NA	0.151269	0	0.000340473	0.00102142	0.0546371	0.00379682	0.0113905	0.350537	NA	NA	1	NA	NA	0.176237	NA	1	NA
INCENP	ENSG00000149503	3619	XP_011543297	inner centromere protein	PTHR13142	NA	reproduction	NA	0.280041	0.23969	0.000348546	0.00104564	0.0552246	0.000992098	0.00297629	0.142694	NA	1	NA	1	NA	3.58e-06	NA	NA	NA
SIGLEC1	ENSG00000088827	6614	NP_075556	sialic acid binding Ig like lectin 1	PTHR47243	NA	NA	NA	0.416244	0.109583	0.000404324	0.00121297	0.0632616	0.000600264	0.00180079	0.11164	NA	NA	1	1	NA	1.44e-06	0.0079112	1	NA
CD207	ENSG00000116031	50489	NP_056532	CD207 molecule	PTHR22802	NA	immunity	NA	0.742479	10000000000	0.000452163	0.00135649	0.0698732	0.998872	1	1	42	NA	NA	1	NA	0.0756316	0.0820512	NA	NA
VPS18	ENSG00000104142	57617	NP_065908	VPS18 core subunit of CORVET and HOPS complexes	PTHR23323	NA	NA	NA	0.183916	0.082082	0.000488545	0.00146564	0.0727991	0.00216626	0.00649878	0.247317	NA	1	1	1	NA	1	1	1	NA
CD4	ENSG00000010610	920	NP_000607	CD4 molecule	PTHR11422	NA	immunity	TSG	0.890445	0	0.000743532	0.00148706	0.0966969	1	1	1	19	1	1	0.00017	NA	NA	NA	1	NA
PKD1	ENSG00000008710	5310	XP_024306066	polycystin 1, transient receptor potential channel interacting	PTHR46730	NA	reproduction	TSG	0.207669	0.135017	0.000545133	0.0016354	0.0802756	0.997743	0.997743	1	NA	1	NA	NA	NA	0	1	NA	NA
UNC93B1	ENSG00000110057	81622	NP_112192	unc-93 homolog B1, TLR signaling regulator	PTHR46744	NA	immunity	NA	0.523475	0.0269832	0.000553885	0.00166165	0.080616	0.998872	1	1	NA	NA	1	NA	NA	3e-06	0.534136	1	NA
THAP4	ENSG00000176946	51078	XP_005247073	THAP domain containing 4	PTHR15854	NA	NA	NA	0.29691	10000000000	0.000570258	0.00171078	0.0820451	0.00156278	0.00468834	0.200552	93	NA	1	NA	NA	NA	NA	1	NA
COLEC11	ENSG00000118004	78989	NP_001242914	collectin subfamily member 11	PTHR24024	NA	immunity	NA	0.370473	0.443773	0.00059161	0.00177483	0.0824998	0.998872	1	1	80	NA	1	1	NA	NA	NA	1	NA
PDE4C	ENSG00000105650	5143	NP_000914	phosphodiesterase 4C	PTHR11347	NA	NA	NA	0.171069	0.179949	0.0005931	0.0017793	0.0824998	0.0273858	0.0821573	1	NA	1	NA	1	NA	NA	1	NA	NA
CDH5	ENSG00000179776	1003	XP_011521103	cadherin 5	PTHR24027	NA	NA	TSG	0.311759	0.126594	0.000593192	0.00177958	0.0824998	0.998046	0.998404	1	NA	1	1	1	NA	NA	1	1	NA
PTPRJ	ENSG00000149177	5795	NP_001091973	protein tyrosine phosphatase receptor type J	PTHR19134	NA	immunity	TSG	0.595687	1.06411	0.000628589	0.00188577	0.086462	0.994707	0.998872	1	167	1	NA	NA	NA	0	1	NA	NA
ZNF684	ENSG00000117010	127396	NP_689586	zinc finger protein 684	PTHR24381	NA	NA	NA	0.498311	10000000000	0.00101002	0.00202003	0.120404	1	1	1	NA	NA	1	1	NA	NA	NA	1	NA
ZNF654	ENSG00000175105	55279	XP_011532642	zinc finger protein 654	PTHR15507	NA	NA	NA	0.312549	0.468715	0.000677864	0.00203359	0.0914635	0.000658496	0.00197549	0.118781	NA	NA	NA	1	NA	NA	1	NA	NA
DSC3	ENSG00000134762	1825	NP_001932	desmocollin 3	PTHR24025	NA	NA	TSG	0.459753	0.250779	0.000679564	0.00203869	0.0914635	1	1	1	NA	1	1	NA	NA	NA	1	1	NA
ST14	ENSG00000149418	6768	NP_068813	ST14 transmembrane serine protease matriptase	PTHR24253	NA	reproduction	NA	0.464643	0.164933	0.00070304	0.00210912	0.0936165	0.145208	0.435625	1	110	1	1	1	NA	0.0330089	1	1	NA
YY1AP1	ENSG00000163374	55249	NP_001185832	YY1 associated protein 1	PTHR16088	NA	NA	NA	2.16468	0.480223	0.00107007	0.00214013	0.125178	0.000697214	0.00139443	0.120598	NA	NA	1	1	NA	NA	NA	1	NA
SLC10A2	ENSG00000125255	6555	NP_000443	solute carrier family 10 member 2	PTHR10361	NA	NA	NA	0.613355	0	0.000726018	0.00217805	0.0956586	0.000907937	0.00272381	0.136828	NA	1	NA	1	NA	0.0416265	1	NA	NA
TMEM161A	ENSG00000064545	54929	NP_060284	transmembrane protein 161A	PTHR13624	NA	NA	NA	0.790956	0.0174211	0.000754735	0.0022642	0.0966969	0.43546	0.899785	1	NA	NA	1	1	NA	NA	1	1	NA
CCDC180	ENSCAFG00000002403	474769	NP_001334939	coiled-coil domain containing 180	PTHR21444	NA	NA	NA	0.565424	0.920532	0.000757074	0.00227122	0.0966969	0.0571853	0.171556	1	NA	NA	NA	NA	NA	NA	0.170582	NA	NA
ABCC2	ENSG00000023839	1244	XP_011537593	ATP binding cassette subfamily C member 2	PTHR24223	NA	reproduction	NA	0.546591	4.31338	0.00114196	0.00228392	0.130483	0.0105852	0.0105852	0.675818	NA	1	NA	1	NA	NA	0.810303	NA	NA
GALNT12	ENSG00000119514	79695	NP_078918	polypeptide N-acetylgalactosaminyltransferase 12	PTHR11675	NA	NA	NA	0.274072	0.0950884	0.000808917	0.00242675	0.100974	0.996432	0.996615	1	NA	1	1	1	NA	0.987782	1	1	NA
HHIPL1	ENSG00000182218	84439	NP_001120730	HHIP like 1	PTHR19328	NA	NA	NA	0.230227	0.151678	0.000809224	0.00242767	0.100974	2.534e-06	7.602e-06	0.00116139	NA	NA	1	NA	NA	0.236709	NA	1	NA
APOE	ENSG00000130203	348	NP_001289617	apolipoprotein E	PTHR18976	NA	immunity	NA	1.95362	0	0.000814759	0.00244428	0.100974	0.0918419	0.275526	1	NA	0.522428	1	1	NA	NA	NA	1	NA
SLC26A3	ENSG00000091138	1811	NP_000102	solute carrier family 26 member 3	PTHR11814	NA	reproduction	NA	0.999606	10000000000	0.00087291	0.00261873	0.10712	0.000672918	0.00201875	0.118781	NA	1	NA	1	NA	2.51e-10	1	NA	NA
SERPINA9	ENSG00000170054	327657	NP_783866	serpin family A member 9	PTHR11461	NA	NA	NA	0.459665	0.540941	0.000908021	0.00272406	0.110347	1	1	1	NA	NA	1	1	NA	NA	NA	1	NA
NLRP3	ENSG00000162711	114548	NP_001120933	NLR family pyrin domain containing 3	PTHR45690	NA	immunity	NA	0.782465	10000000000	0.001007	0.00302099	0.120404	0.00371304	0.0111391	0.347918	NA	NA	NA	1	NA	1	NA	NA	NA
CCDC151	ENSG00000198003	115948	NP_659482	coiled-coil domain containing 151	PTHR46518	NA	NA	NA	0.160623	0	0.00102733	0.00308199	0.121312	1	1	1	NA	NA	1	NA	NA	NA	1	1	NA
ABCB11	ENSG00000276582	8647	XP_011510382	ATP binding cassette subfamily B member 11	PTHR24221	NA	NA	NA	0.482511	1.34419	0.0011413	0.00342391	0.130483	0.995932	0.998404	1	NA	1	NA	1	NA	NA	1	NA	NA
LGMN	ENSG00000100600	5641	NP_001008530	legumain	PTHR12000	NA	immunity	NA	0.855308	10000000000	0.00114669	0.00344007	0.130483	0.0267945	0.0803835	1	55	1	1	1	NA	0.497157	NA	1	NA
SLC44A5	ENSG00000137968	204962	XP_016856096	solute carrier family 44 member 5	PTHR12385	NA	NA	NA	0.515388	10000000000	0.00116359	0.00349076	0.131213	0.995778	0.998872	1	NA	NA	1	1	NA	0.0182905	0.0999551	1	NA
TLR2	ENSG00000137462	7097	NP_001305716	toll like receptor 2	PTHR24365	NA	immunity	NA	3.49553	0.34778	0.00118603	0.00355809	0.132549	0.00272546	0.00817637	0.292402	223	1	1	1	NA	0.000199298	NA	1	NA
ZEB1	ENSG00000148516	6935	NP_001310567	zinc finger E-box binding homeobox 1	PTHR24391	cosmic	immunity	NA	0.293577	0.0845302	0.00120939	0.00362816	0.133964	1	1	1	NA	NA	NA	1	NA	0.0249336	1	NA	NA
TGFBR2	ENSG00000163513	7048	NP_001020018	transforming growth factor beta receptor 2	PTHR23255	cosmic	aging,immunity,reproduction	TSG	0.372208	0.210742	0.00122952	0.00368857	0.135	0.10318	0.309541	1	40	1	1	1	1	1	1	1	NA
MERTK	ENSG00000153208	10461	NP_006334	MER proto-oncogene, tyrosine kinase	PTHR24416	NA	immunity,reproduction	NA	0.278696	1	0.00126205	0.00378616	0.137366	1	1	1	168	0.540254	1	1	NA	0	1	1	NA
CBX2	ENSG00000173894	84733	XP_011523684	chromobox 2	PTHR46860	NA	reproduction	NA	0.202915	0.133596	0.00130641	0.00391924	0.140969	0.998404	1	1	NA	NA	1	1	NA	NA	NA	1	NA
SMARCAL1	ENSG00000138375	50485	NP_001120679	SWI/SNF related, matrix associated, actin dependent regulator of chromatin, subfamily a like 1	PTHR45766	NA	NA	NA	0.510744	10000000000	0.00132602	0.00397806	0.141861	0.0283747	0.0851242	1	NA	1	1	1	NA	NA	1	1	NA
SEMA4B	ENSG00000185033	10509	NP_001310960	semaphorin 4B	PTHR11036	NA	NA	NA	0.236309	10000000000	0.00136163	0.00408488	0.142913	0.996432	0.997236	1	NA	NA	NA	1	NA	NA	1	NA	NA
SLC16A3	ENSG00000141526	9123	NP_001035887	solute carrier family 16 member 3	PTHR11360	NA	immunity	NA	0.178969	0.520864	0.00138695	0.00416085	0.142913	0.000415551	0.00124665	0.0903859	NA	1	1	1	NA	0.0117119	NA	1	NA
LGALS12	ENSG00000133317	85329	NP_001136007	galectin 12	PTHR11346	NA	NA	NA	0.388208	0.0565388	0.00139893	0.00419679	0.142913	0.996091	1	1	NA	1	1	1	NA	NA	1	1	NA
CEP44	ENSCAFG00000007889	477360	NP_001138786	centrosomal protein 44	PTHR31477	NA	NA	NA	0.987047	0.884702	0.0014078	0.00422341	0.142913	1	1	1	NA	NA	NA	NA	NA	NA	1	NA	NA
BCAP31	ENSG00000185825	10134	NP_001132929	B cell receptor associated protein 31	PTHR12701	NA	immunity,reproduction	NA	0.658386	10000000000	0.00142113	0.0042634	0.142913	0.00538706	0.0161612	0.451844	NA	NA	1	1	NA	1	1	1	NA
CTSZ	ENSG00000101160	1522	NP_001327	cathepsin Z	PTHR12411	NA	immunity	NA	0.311956	0.0901096	0.00142831	0.00428493	0.142913	0.0101	0.0302999	0.654611	154	NA	1	1	NA	0.000117861	1	1	NA
WDR97	ENSG00000179698	340390	NP_001303238	WD repeat domain 97	PTHR45532	NA	NA	NA	0.298865	1.50668	0.00143101	0.00429302	0.142913	0.995778	0.998872	1	NA	NA	NA	NA	NA	NA	NA	NA	NA
ABCA1	ENSG00000165029	19	XP_011516641	ATP binding cassette subfamily A member 1	PTHR19229	NA	NA	NA	0.193783	0.0270563	0.00143278	0.00429835	0.142913	0.0811172	0.243352	1	NA	1	1	1	NA	0.00422898	0.424833	1	NA
ABCA6	ENSG00000154262	23460	XP_016879897	ATP binding cassette subfamily A member 6	PTHR19229	NA	NA	NA	1.04642	10000000000	0.00144476	0.00433427	0.142913	0.0343995	0.103199	1	NA	NA	1	1	NA	NA	1	1	NA
NOSTRIN	ENSG00000275326	115677	NP_001165102	nitric oxide synthase trafficking	PTHR14167	NA	NA	NA	0.482128	1.22634	0.00145002	0.00435006	0.142913	0.000101287	0.000303861	0.0282569	NA	1	NA	1	NA	NA	1	NA	NA
IRAG1	ENSG00000072952	10335	NP_569056	inositol 1,4,5-triphosphate receptor associated 1	PTHR15352	NA	NA	TSG	0.268147	0.424206	0.00147641	0.00442923	0.144377	0.998872	0.998872	1	NA	NA	1	NA	NA	0.29896	NA	1	NA
PRF1	ENSG00000180644	5551	NP_001076585	perforin 1	PTHR46096	cosmic	immunity	NA	0.165947	0	0.00151333	0.00453999	0.14684	0.998872	0.998872	1	NA	1	NA	NA	0	5.65e-06	0.0364352	NA	NA
GABRE	ENSG00000102287	2564	NP_004952	gamma-aminobutyric acid type A receptor subunit epsilon	PTHR18945	NA	NA	NA	1.6418	0.942947	0.00227789	0.00455578	0.185145	0.0792333	0.0792333	1	NA	1	NA	1	NA	1	0.259348	NA	NA
MRC1	ENSG00000260314	4360	NP_002429	mannose receptor C-type 1	PTHR22803	NA	immunity	NA	0.457888	1.73901	0.00156341	0.00469024	0.150272	0.00227113	0.00681338	0.255661	67	1	1	NA	NA	NA	1	0.02	NA
INTS8	ENSG00000164941	55656	NP_060334	integrator complex subunit 8	PTHR13350	NA	NA	NA	0.225771	0.040902	0.00157271	0.00471814	0.150272	1	1	1	NA	NA	NA	NA	NA	0.997627	1	NA	NA
MAN2B1	ENSG00000104774	4125	XP_024307286	mannosidase alpha class 2B member 1	PTHR11607	NA	immunity	NA	0.225999	17.0648	0.00159016	0.00477049	0.150789	1	1	1	NA	1	NA	1e-06	NA	NA	1	NA	NA
USP42	ENSG00000106346	84132	XP_005249940	ubiquitin specific peptidase 42	PTHR24006	NA	reproduction	NA	0.363461	0.506437	0.0016207	0.00486211	0.152529	0.249474	0.374211	1	NA	NA	1	NA	NA	NA	1	1	NA
DNAH8	ENSG00000124721	1769	NP_001193856	dynein axonemal heavy chain 8	PTHR10676	NA	NA	NA	0.284048	0.965718	0.00163876	0.00491627	0.153077	0.018506	0.0555179	0.927665	NA	NA	NA	1	NA	NA	NA	NA	NA
AU021092	ENSMUSG00000051669	239691	NP_001028392	expressed sequence AU021092	PTHR33539	NA	NA	NA	0.757087	0	0.00167435	0.00502304	0.154961	0.998872	1	1	NA	NA	NA	NA	NA	NA	NA	NA	NA
ECT2L	ENSCAFG00000046446	100686116	XP_006715535	epithelial cell transforming 2 like	OG0010761	cosmic	NA	NA	0.304679	0.479167	0.00168368	0.00505105	0.154961	0.998404	1	1	NA	NA	NA	NA	NA	NA	1	NA	NA
GALNT8	ENSG00000130035	26290	NP_059113	polypeptide N-acetylgalactosaminyltransferase 8	PTHR11675	NA	NA	NA	1.55127	0.910722	0.00253052	0.00506103	0.194322	0.0677514	0.135503	1	NA	0.333495	NA	NA	NA	NA	NA	NA	NA
LGALS3BP	ENSG00000108679	3959	NP_005558	galectin 3 binding protein	PTHR24410	NA	NA	NA	0.44118	10000000000	0.00173787	0.00521361	0.15878	1	1	1	23	1	1	1	NA	NA	NA	1	NA
DDX24	ENSG00000273761	57062	NP_065147	DEAD-box helicase 24	PTHR24031	NA	NA	NA	0.30071	10000000000	0.00176486	0.00529457	0.160078	0.000809173	0.00242752	0.128199	NA	1	NA	1	NA	NA	NA	NA	NA
N4BP2L2	ENSG00000244754	10443	XP_016875820	NEDD4 binding protein 2 like 2	PTHR13308	NA	immunity	NA	0.364047	10000000000	0.00179222	0.00537665	0.16139	1	1	1	NA	NA	1	NA	NA	NA	NA	1	NA
FREM1	ENSG00000164946	158326	XP_011516060	FRAS1 related extracellular matrix 1	PTHR45739	NA	NA	NA	0.752103	10000000000	0.00541629	0.00541629	0.284616	0.00478969	0.00478969	0.415312	NA	NA	1	1	NA	0.698973	NA	1	NA
MANBA	ENSG00000109323	4126	NP_005899	mannosidase beta	PTHR43730	NA	immunity	NA	0.692452	0.726936	0.00183812	0.00551436	0.164341	0.163397	0.49019	1	NA	1	NA	1	NA	0.000517762	0.00174253	NA	NA
AGRP	ENSG00000159723	181	NP_001129	agouti related neuropeptide	PTHR16551	NA	reproduction	NA	0.146033	0.413072	0.00186364	0.00559091	0.165441	0.995213	1	1	NA	NA	1	NA	NA	0.991552	1	1	NA
CSF1	ENSG00000184371	1435	NP_000748	colony stimulating factor 1	PTHR10058	NA	immunity,reproduction	NA	3.03059	10000000000	0.00373095	0.00559642	0.24197	0.0245308	0.0367962	1	49	1	NA	1	NA	0.0108825	NA	NA	NA
SLC4A1AP	ENSCAFG00000005180	475709	NP_060628	solute carrier family 4 member 1 adaptor protein	PTHR23308	NA	NA	NA	0.744218	0	0.00192111	0.00576332	0.169342	0.0710347	0.213104	1	17	1	NA	1	NA	NA	0.716159	NA	NA
HSD17B2	ENSG00000086696	3294	NP_002144	hydroxysteroid 17-beta dehydrogenase 2	PTHR43313	NA	reproduction	NA	0.371276	0.740054	0.00195901	0.00587702	0.169666	1	1	1	NA	1	1	1	NA	NA	1	1	NA
APBA3	ENSG00000011132	9546	XP_006723013	amyloid beta precursor protein binding family A member 3	PTHR12345	NA	NA	NA	0.574668	10000000000	0.00195937	0.0058781	0.169666	0.000802458	0.00240737	0.128199	NA	1	NA	1	NA	NA	1	NA	NA
ANTXR2	ENSG00000163297	118429	NP_001139266	ANTXR cell adhesion molecule 2	PTHR16059	NA	reproduction	NA	0.834093	10000000000	0.00196545	0.00589636	0.169666	1	1	1	95	NA	1	1	NA	0.100415	1	1	NA
MS4A2	ENSG00000149534	2206	XP_005273903	membrane spanning 4-domains A2	PTHR23320	NA	immunity	NA	2.15694	0	0.00202695	0.00608086	0.173777	0.0552397	0.165719	1	NA	1	1	0.00076	NA	NA	1	1	NA
PRTN3	ENSG00000277804	5657	NP_002768	proteinase 3	PTHR24257	NA	immunity	NA	0.426743	0.960806	0.00211227	0.00633682	0.179859	1	1	1	NA	1	NA	1	NA	NA	NA	NA	NA
SPAM1	ENSG00000106304	6677	NP_003108	sperm adhesion molecule 1	PTHR11769	NA	reproduction	NA	1.38329	9.44974	0.0021304	0.00639119	0.180177	1	1	1	NA	1	1	0.00021	NA	NA	NA	1	NA
Ushbp1	ENSMUSG00000034911	234395	NP_852083	USH1 protein network component harmonin binding protein 1	PTHR23347	NA	NA	NA	0.192399	0.29414	0.00217031	0.00651093	0.180236	0.996808	1	1	NA	NA	NA	NA	NA	NA	0.345892	NA	NA
Sertad4	ENSMUSG00000016262	214791	XP_017175228	SERTA domain containing 4	PTHR14272	NA	NA	NA	0.163816	0	0.00217226	0.00651677	0.180236	0.986135	1	1	NA	NA	NA	1	NA	NA	1	NA	NA
TECPR1	ENSG00000205356	25851	XP_016867427	tectonin beta-propeller repeat containing 1	PTHR23250	NA	NA	NA	0.215033	0	0.00217429	0.00652288	0.180236	0.881234	0.881234	1	NA	NA	1	NA	NA	2.48e-06	1	1	NA
CX3CR1	ENSG00000168329	1524	NP_001164645	C-X3-C motif chemokine receptor 1	PTHR10489	NA	immunity	NA	1.3353	1	0.0022448	0.0067344	0.184752	0.127849	0.191773	1	NA	NA	1	1	NA	0.843558	NA	1	NA
PERP	ENSG00000112378	64065	NP_071404	p53 apoptosis effector related to PMP22	PTHR14399	NA	NA	NA	2.11196	0	0.0022583	0.00677489	0.184752	0.976174	0.983456	1	NA	NA	1	NA	NA	0.518952	NA	1	NA
SERPINA12	ENSG00000165953	145264	NP_001291390	serpin family A member 12	PTHR11461	NA	NA	NA	0.411294	10000000000	0.00230594	0.00691782	0.18521	0.00515481	0.0154644	0.435208	52	NA	1	1	NA	NA	0.151716	1	NA
SPATA18	ENSG00000163071	132671	NP_660306	spermatogenesis associated 18	PTHR21771	NA	NA	NA	0.626134	0.268334	0.00230828	0.00692485	0.18521	1	1	1	NA	NA	NA	1	NA	0.00521519	0.443641	NA	NA
MRPL2	ENSG00000112651	51069	NP_057034	mitochondrial ribosomal protein L2	PTHR13691	NA	NA	NA	0.93693	1.58243	0.00234239	0.00702716	0.186749	0.998872	1	1	53	NA	1	1	NA	NA	1	1	NA
ZNF839	ENSCAFG00000018049	612606	XP_011535247	zinc finger protein 839	PTHR16116	NA	NA	NA	0.415264	0.344153	0.00238608	0.00715825	0.187136	0.997236	1	1	NA	NA	NA	NA	NA	NA	1	NA	NA
C16orf71	ENSG00000166246	146562	XP_016878464	chromosome 16 open reading frame 71	PTHR35977	NA	NA	NA	0.446948	NA	0.00239227	0.0071768	0.187136	0.998404	1	1	NA	NA	NA	NA	NA	NA	NA	NA	NA
TFDP3	ENSG00000183434	51270	NP_057605	transcription factor Dp family member 3	PTHR12548	NA	NA	NA	0.0771143	1	0.00239897	0.0071969	0.187136	0.00711583	0.0213475	0.521814	NA	NA	NA	NA	NA	NA	NA	NA	NA
PDCD1	ENSG00000276977	5133	NP_005009	programmed cell death 1	PTHR15264	NA	immunity	NA	0.706491	0	0.00240704	0.00722113	0.187136	0.998872	1	1	16	NA	NA	NA	NA	NA	0.641021	NA	NA
VCAM1	ENSG00000162692	7412	NP_001069	vascular cell adhesion molecule 1	PTHR13771	NA	immunity	NA	0.457219	10000000000	0.00249425	0.00748275	0.192719	1	1	1	36	1	NA	1	NA	0.593063	0.296263	NA	NA
HP	ENSG00000257017	3240	NP_005134	haptoglobin	PTHR24255	NA	immunity	NA	0.273896	10000000000	0.00262951	0.00788853	0.200692	1	1	1	71	NA	1	NA	NA	NA	0.0895554	1.19e-05	NA
CCDC28B	ENSG00000160050	79140	NP_001287940	coiled-coil domain containing 28B	PTHR13400	NA	NA	NA	0.107366	0.092325	0.00266362	0.00799085	0.201486	1	1	1	NA	NA	1	1	NA	NA	NA	1	NA
SPAG8	ENSG00000137098	26206	NP_758516	sperm associated antigen 8	PTHR15510	NA	reproduction	NA	1.54632	0	0.00267209	0.00801628	0.201486	0.00901344	0.0270403	0.621879	NA	NA	1	1	NA	NA	1	1	NA
C1S	ENSG00000182326	716	NP_001725	complement C1s	PTHR24255	NA	immunity	NA	0.68842	10000000000	0.00536098	0.00804148	0.284337	1	1	1	150	1	1	0.00021	NA	NA	0.656312	1	NA
C7	ENSG00000112936	730	NP_000578	complement C7	PTHR45742	NA	immunity	NA	0.732735	1.02982	0.00276219	0.00828658	0.206233	0.0159785	0.0479354	0.867837	NA	1	1	3.3e-06	NA	NA	0.563673	1	NA
SMCHD1	ENSG00000101596	23347	XP_011523944	structural maintenance of chromosomes flexible hinge domain containing 1	PTHR22640	NA	NA	TSG	0.654052	1.86649	0.00276801	0.00830403	0.206233	0.163948	0.491845	1	NA	NA	1	NA	NA	NA	1	1	NA
TNFSF14	ENSG00000125735	8740	NP_001363816	TNF superfamily member 14	PTHR11471	NA	immunity	NA	0.9142	0	0.00281974	0.00845921	0.208035	0.0142876	0.0428627	0.8149	38	1	1	1	NA	0.0669606	NA	1	NA
GJA4	ENSG00000187513	2701	NP_002051	gap junction protein alpha 4	PTHR11984	NA	NA	NA	1.91225	0.0277797	0.00284887	0.00854661	0.208035	0.0706945	0.212084	1	NA	1	1	1	NA	1	NA	1	NA
HENMT1	ENSG00000162639	113802	XP_005270468	HEN methyltransferase 1	PTHR21404	NA	NA	NA	1.68374	2.00333	0.00284956	0.00854868	0.208035	0.0778768	0.23363	1	35	NA	NA	NA	NA	NA	1	NA	NA
KHDRBS1	ENSG00000121774	10657	NP_006550	KH RNA binding domain containing, signal transduction associated 1	PTHR11208	NA	immunity,reproduction	NA	0.627159	0.0213422	0.00285868	0.00857603	0.208035	0.00338639	0.0101592	0.331861	NA	NA	1	1	NA	0.591164	1	1	NA
TTF2	ENSG00000116830	8458	XP_016858039	transcription termination factor 2	PTHR45626	NA	NA	NA	0.403217	2.61414	0.00293276	0.00879829	0.212193	0.998404	1	1	NA	0.358646	1	1	NA	NA	1	1	NA
CFAP46	ENSG00000171811	54777	NP_001186978	cilia and flagella associated protein 46	PTHR15977	NA	NA	NA	0.251326	0.853252	0.00295039	0.00885117	0.212242	0.00487708	0.0146313	0.420051	NA	NA	NA	NA	NA	NA	NA	NA	NA
PLXNC1	ENSG00000136040	10154	NP_005752	plexin C1	PTHR22625	NA	NA	TSG	0.589012	10000000000	0.00297083	0.00891249	0.212491	0.0251774	0.0755323	1	225	1	NA	1	NA	0.101441	1	NA	NA
C4B	ENSG00000236625	721	NP_001002029	complement C4B (Chido blood group)	PTHR11412	NA	immunity	NA	0.50836	0.495616	0.00299865	0.00899595	0.213262	0.969814	0.984285	1	162	1	NA	NA	NA	NA	NA	NA	NA
ACADSB	ENSG00000196177	36	NP_001600	acyl-CoA dehydrogenase short/branched chain	PTHR43884	NA	NA	NA	0.490445	0.238419	0.00306958	0.00920875	0.217073	0.907468	0.907468	1	36	NA	NA	1	NA	0.423146	1	NA	NA
CXorf65	ENSG00000204165	158830	NP_001020436	chromosome X open reading frame 65	PTHR33887	NA	NA	NA	3.17334	10000000000	0.00309465	0.00928396	0.217617	0.998404	1	1	NA	NA	1	NA	NA	NA	NA	1	NA
KLK14	ENSG00000129437	43847	NP_001298111	kallikrein related peptidase 14	PTHR24271	NA	reproduction	NA	0.683494	10000000000	0.00320128	0.00960383	0.223857	0.998404	1	1	NA	0.112727	NA	1	NA	NA	NA	NA	NA
FNDC11	ENSCAFG00000032079	477287	XP_016883549	fibronectin type III domain containing 11	PTHR14537	NA	NA	NA	0.54829	0	0.00336044	0.0100813	0.233625	0.000488542	0.00146563	0.0963789	NA	NA	NA	NA	NA	NA	NA	NA	NA
TCN1	ENSG00000134827	6947	NP_001053	transcobalamin 1	PTHR10559	NA	immunity	NA	2.32119	10000000000	0.00512773	0.0102555	0.283138	0.00276003	0.00276003	0.292402	40	1	1	0	NA	NA	0.125767	1	NA
DHCR24	ENSG00000116133	1718	NP_055577	24-dehydrocholesterol reductase	PTHR10801	NA	reproduction	NA	0.0955592	10000000000	0.00343264	0.0102979	0.233625	0.996615	0.996615	1	NA	1	1	1	NA	0.607157	1	1	NA
Prune2	ENSMUSG00000039126	353211	XP_006527207	prune homolog 2	PTHR12112	NA	NA	NA	0.577449	2.28215	0.00344794	0.0103438	0.233625	0.998404	0.998404	1	NA	NA	NA	1	NA	NA	1	NA	NA
GLRX3	ENSG00000108010	10539	NP_001186797	glutaredoxin 3	PTHR10293	NA	NA	NA	0.150938	0.0547222	0.00345796	0.0103739	0.233625	0.000435035	0.0013051	0.090967	45	NA	NA	NA	NA	0.992857	NA	NA	NA
HCFC1	ENSG00000172534	3054	XP_006724878	host cell factor C1	PTHR46003	NA	NA	NA	0.092276	0.0942834	0.00346416	0.0103925	0.233625	1	1	1	87	NA	1	1	NA	0	1	1	NA
CCDC175	ENSG00000151838	729665	XP_011535422	coiled-coil domain containing 175	PTHR35347	NA	NA	NA	1.58025	1.03196	0.00523669	0.0104734	0.283419	0.000758098	0.0015162	0.123148	NA	NA	1	NA	NA	NA	0.709618	1	NA
AKAP3	ENSG00000111254	10566	NP_001265238	A-kinase anchoring protein 3	PTHR10226	NA	reproduction	NA	0.912309	2.22799	0.00350088	0.0105027	0.233625	0.998872	0.998872	1	NA	1	1	1	NA	0.0557012	1	1	NA
MFGE8	ENSG00000140545	4240	NP_005919	milk fat globule EGF and factor V/VIII domain containing	PTHR24543	NA	reproduction	NA	0.137282	0.356156	0.00350253	0.0105076	0.233625	0.000972981	0.00291894	0.141889	NA	NA	1	0.0064	NA	0.0761345	NA	1	NA
PCSK1	ENSG00000175426	5122	NP_000430	proprotein convertase subtilisin/kexin type 1	PTHR42884	NA	NA	NA	0.229148	10000000000	0.00350438	0.0105131	0.233625	1	1	1	NA	1	1	1	NA	0.00213277	1	1	NA
IL6	ENSG00000136244	3569	XP_005249802	interleukin 6	PTHR10511	NA	immunity	NA	2.71886	10000000000	0.00352053	0.0105616	0.233625	0.0523204	0.156961	1	14	NA	1	1	NA	NA	1	1	NA
CD3D	ENSG00000167286	915	NP_000723	CD3d molecule	PTHR10570	NA	immunity	NA	4.3465	10000000000	0.00352762	0.0105829	0.233625	1	1	1	NA	0.186447	1	1	NA	0.000120452	NA	1	NA
TMEM223	ENSG00000168569	79064	NP_001073970	transmembrane protein 223	PTHR14549	NA	NA	NA	0.313558	10000000000	0.00364785	0.0109435	0.240316	1	1	1	NA	NA	1	NA	NA	1	NA	1	NA
NPC1	ENSG00000141458	4864	XP_005258334	NPC intracellular cholesterol transporter 1	PTHR45727	NA	autophagy	NA	0.274769	0.295758	0.0037105	0.0111315	0.24197	0.998046	0.998046	1	748	1	NA	1	NA	0.746211	NA	NA	NA
GPRC5A	ENSG00000013588	9052	NP_003970	G protein-coupled receptor class C group 5 member A	PTHR14511	NA	NA	TSG	0.56969	0.0928218	0.00552631	0.0111707	0.28549	0.998872	1	1	NA	NA	1	1	NA	0.121004	1	1	NA
EFHC2	ENSG00000183690	80258	NP_079460	EF-hand domain containing 2	PTHR12086	NA	NA	NA	1.94508	1.25026	0.00372628	0.0111788	0.24197	0.0165097	0.049529	0.873228	21	NA	NA	1	NA	NA	0.470387	NA	NA
COX18	ENSG00000163626	285521	NP_001287658	cytochrome c oxidase assembly factor COX18	PTHR12428	NA	NA	NA	0.258712	0.397247	0.00567121	0.0113424	0.286843	0.00294469	0.00294469	0.304751	NA	NA	NA	NA	NA	1	1	NA	NA
VWA3A	ENSCAFG00000017741	479813	XP_011544046	von Willebrand factor A domain containing 3A	PTHR46478	NA	NA	NA	0.420023	1	0.00378669	0.0113601	0.24432	0.998872	1	1	NA	NA	NA	NA	NA	NA	1	NA	NA
ENPEP	ENSG00000138792	2028	NP_001968	glutamyl aminopeptidase	PTHR11533	NA	NA	NA	0.59735	10000000000	0.00381419	0.0114426	0.244832	0.0255779	0.0383669	1	420	1	1	1	NA	0.000718241	1	1	NA
EFEMP1	ENSG00000115380	2202	XP_005264262	EGF containing fibulin extracellular matrix protein 1	PTHR24034_PTHR24039	NA	NA	NA	1.74501	0.122743	0.003865	0.011595	0.245697	0.0744352	0.223306	1	NA	NA	1	1	NA	0.174334	1	1	NA
HELB	ENSG00000127311	92797	XP_016875719	DNA helicase B	PTHR18934	NA	NA	NA	0.662462	0.42798	0.00386693	0.0116008	0.245697	0.0103084	0.0309252	0.661438	NA	1	NA	1	NA	0.00574985	0.293694	NA	NA
GLA	ENSG00000102393	2717	NP_000160	galactosidase alpha	PTHR11452	NA	immunity	NA	2.03962	1.20274	0.00390303	0.0117091	0.246738	0.998872	1	1	51	0.219182	1	1	NA	0.0288956	0.0395773	1	NA
ITGA3	ENSG00000005884	3675	XP_005257365	integrin subunit alpha 3	PTHR23220	NA	immunity,reproduction	NA	0.18388	0.0706401	0.00395134	0.011854	0.248537	0.994137	0.998872	1	NA	1	1	1	NA	0.0736685	0.603513	1	NA
PSMG2	ENSG00000128789	56984	NP_064617	proteasome assembly chaperone 2	PTHR12970	NA	NA	NA	0.173702	0.701534	0.00398064	0.0119419	0.249129	0.998872	1	1	NA	NA	1	NA	NA	NA	0.748004	1	NA
MKNK2	ENSG00000099875	2872	NP_951009	MAPK interacting serine/threonine kinase 2	PTHR24349	NA	immunity	NA	0.136096	0	0.00402819	0.0120846	0.250041	0.00141397	0.00424189	0.187066	35	1	NA	1	NA	NA	NA	NA	NA
SCRIB	ENSG00000274287	23513	NP_874365	scribble planar cell polarity protein	PTHR23119	NA	immunity	TSG	0.165938	10000000000	0.00403518	0.0121055	0.250041	1	1	1	54	NA	NA	1	NA	NA	1	NA	NA
SYP	ENSG00000102003	6855	NP_003170	synaptophysin	PTHR10306	NA	NA	NA	0.624726	0	0.00406743	0.0122023	0.250798	0.0301458	0.0904374	1	NA	NA	1	1	NA	1	1	1	NA
EPOR	ENSG00000187266	2057	NP_000112	erythropoietin receptor	PTHR23037	NA	reproduction	NA	0.38588	0	0.00408825	0.0122647	0.250846	0.0317652	0.0952957	1	78	1	NA	NA	NA	0.296286	1	NA	NA
NA	NA	NA	ACTRT3_x1	NA	NA	NA	NA	NA	0.670362	1.32511	0.00412223	0.0123667	0.251697	0.00598452	0.0179536	0.471162	NA	NA	NA	NA	NA	NA	NA	NA	NA
SUSD5	ENSG00000173705	26032	NP_056366	sushi domain containing 5	PTHR32493	NA	NA	NA	10000000000	0.318457	0.00827345	0.0124102	0.349861	0.00623994	0.00935992	0.480733	NA	NA	1	NA	NA	NA	1	1	NA
SLC6A12	ENSG00000111181	6539	NP_001116319	solute carrier family 6 member 12	PTHR11616	NA	NA	NA	0.215166	0.10455	0.00419004	0.0125701	0.252499	0.985683	0.991044	1	NA	NA	1	1	NA	NA	1	1	NA
COQ4	ENSG00000167113	51117	NP_057119	coenzyme Q4	PTHR12922	NA	NA	NA	0.451303	10000000000	0.00419557	0.0125867	0.252499	0.0672806	0.201842	1	NA	NA	NA	1	NA	0.0110751	1	NA	NA
Larp1b	ENSMUSG00000025762	214048	XP_030108404	La ribonucleoprotein domain family, member 1B	OG0003477	NA	autophagy	NA	0.729682	0.117695	0.00419588	0.0125876	0.252499	0.00230286	0.00690859	0.25698	NA	NA	NA	NA	NA	NA	1	NA	NA
OCLN	ENSG00000273814	100506658	NP_001192183	occludin	PTHR23288	NA	NA	NA	0.529376	0.222433	0.00422453	0.0126736	0.253007	0.0562317	0.168695	1	79	NA	NA	NA	NA	NA	1	NA	NA
IKZF2	ENSG00000030419	22807	XP_011509104	IKAROS family zinc finger 2	PTHR24404	NA	NA	TSG	0.295343	0	0.00426702	0.0128011	0.254335	0.881843	0.998872	1	NA	NA	1	1	NA	1	1	1	NA
CCDC42	ENSG00000161973	146849	NP_653282	coiled-coil domain containing 42	PTHR21683	NA	reproduction	NA	0.188954	0	0.00431876	0.0129563	0.256199	0.0178747	0.053624	0.913887	NA	NA	1	1	NA	0.261659	1	1	NA
TCN2	ENSG00000185339	6948	NP_000346	transcobalamin 2	PTHR10559	NA	NA	NA	2.96756	0	0.00437209	0.0131163	0.258139	0.026605	0.079815	1	27	1	1	1	NA	0.256626	1	1	NA
TOM1L1	ENSG00000141198	10040	NP_005477	target of myb1 like 1 membrane trafficking protein	PTHR13856	NA	NA	NA	1.34452	0.229158	0.00439956	0.0131987	0.258541	0.0468353	0.140506	1	0	1	NA	NA	NA	0.0259228	1	NA	NA
GP1BA	ENSG00000185245	2811	NP_000164	glycoprotein Ib platelet subunit alpha	PTHR24373	NA	immunity	NA	0.943449	0.349585	0.00446246	0.0133874	0.261012	1	1	1	69	1	1	NA	NA	NA	NA	1	NA
RRP8	ENSG00000132275	23378	NP_056139	ribosomal RNA processing 8	PTHR12787	NA	NA	NA	0.672947	10000000000	0.00456589	0.0136977	0.26582	1	1	1	39	NA	1	NA	NA	0.00605852	0.603513	1	NA
Vsig10l	ENSMUSG00000070604	75690	NP_001355810	V-set and immunoglobulin domain containing 10 like	PTHR44427	NA	NA	NA	1.27727	1.08627	0.00688832	0.0137766	0.313898	0.997743	1	1	NA	NA	NA	NA	NA	NA	NA	NA	NA
LRPAP1	ENSG00000163956	4043	NP_002328	LDL receptor related protein associated protein 1	PTHR16560	NA	NA	NA	0.570128	0.0134364	0.00471151	0.0141345	0.273028	0.0122582	0.0367745	0.749091	NA	1	NA	1	NA	NA	NA	NA	NA
DPH7	ENSG00000148399	92715	NP_620133	diphthamide biosynthesis 7	PTHR46042	NA	NA	NA	0.447993	10000000000	0.00474642	0.0142393	0.273664	1	1	1	NA	NA	1	NA	NA	NA	NA	1	NA
PIGU	ENSG00000101464	128869	NP_536724	phosphatidylinositol glycan anchor biosynthesis class U	PTHR13121	NA	NA	NA	0.154513	0.0399201	0.00476622	0.0142987	0.273664	0.0155751	0.0467252	0.857831	NA	NA	NA	1	NA	0.183922	1	NA	NA
SLAMF6	ENSG00000162739	114836	XP_016855704	SLAM family member 6	PTHR12080	NA	immunity	NA	1.70666	7.23298	0.00484013	0.0145204	0.276639	0.0674244	0.202273	1	6	NA	NA	1e-07	NA	NA	NA	NA	NA
RAD9B	ENSG00000151164	144715	NP_689655	RAD9 checkpoint clamp component B	PTHR15237	NA	NA	NA	0.650565	0	0.00489506	0.0146852	0.278506	1	1	1	NA	NA	NA	NA	NA	0.529938	1	NA	NA
ADGRF3	ENSG00000173567	165082	NP_001138641	adhesion G protein-coupled receptor F3	PTHR45813	NA	NA	NA	0.837662	10000000000	0.00494241	0.0148272	0.279928	0.000733224	0.00219967	0.121149	NA	NA	NA	NA	NA	1.31e-06	NA	NA	NA
Spink2	ENSMUSG00000053030	69982	XP_011247866	serine peptidase inhibitor, Kazal type 2	PTHR47608	NA	reproduction	NA	10000000000	NA	0.00498255	0.0149476	0.28093	1	1	1	NA	NA	NA	0.00052	NA	NA	1	NA	NA
ADAMTS16	ENSG00000145536	170690	NP_620687	ADAM metallopeptidase with thrombospondin type 1 motif 16	PTHR13723	NA	reproduction	NA	0.323224	0.168722	0.0050472	0.0151416	0.283138	0.0168885	0.0506656	0.884615	NA	1	1	1	NA	1	NA	1	NA
NRG2	ENSG00000158458	9542	NP_053585	neuregulin 2	PTHR11100	NA	NA	NA	0.134331	0	0.00511181	0.0153354	0.283138	0.00770178	0.0231053	0.5584	NA	NA	1	1	NA	NA	NA	1	NA
CDK5RAP2	ENSG00000136861	55755	NP_060719	CDK5 regulatory subunit associated protein 2	PTHR46930	NA	NA	NA	0.402553	10000000000	0.0051453	0.0154359	0.283138	0.994137	0.994137	1	NA	NA	NA	1	NA	0.000447021	0.586041	NA	NA
TRPA1	ENSG00000104321	8989	XP_011515926	transient receptor potential cation channel subfamily A member 1	PTHR24123	NA	NA	NA	0.285977	0.940021	0.00698623	0.0154846	0.314556	0.566794	0.850191	1	382	NA	1	1	NA	0.000626842	1	1	NA
THNSL1	ENSG00000185875	79896	NP_079114	threonine synthase like 1	PTHR43515	NA	NA	NA	0.162415	10000000000	0.00517083	0.0155125	0.283138	1	1	1	NA	NA	1	1	NA	NA	NA	1	NA
CIDEA	ENSG00000176194	1149	NP_001305312	cell death inducing DFFA like effector a	PTHR12306	NA	temperature	NA	1.46633	0.272235	0.0051783	0.0155349	0.283138	0.0206961	0.0620884	0.965731	NA	1	1	1	NA	NA	1	1	NA
SULT1E1	ENSG00000109193	6783	NP_005411	sulfotransferase family 1E member 1	PTHR11783	NA	NA	NA	1.48226	10000000000	0.00518325	0.0155498	0.283138	0.997477	1	1	12	NA	1	1	NA	NA	1	1	NA
JPH2	ENSG00000149596	57158	NP_065166	junctophilin 2	PTHR23085	NA	NA	NA	0.175901	10000000000	0.00520266	0.015608	0.283138	0.000709615	0.00212884	0.120598	NA	NA	1	1	NA	NA	NA	1	NA
ADSL	ENSG00000239900	158	XP_011528279	adenylosuccinate lyase	PTHR43172	NA	NA	NA	0.105027	0.0191975	0.00525491	0.0157647	0.283419	1	1	1	20	1	1	1	NA	0.800139	1	1	NA
SAMM50	ENSG00000100347	25813	NP_056195	SAMM50 sorting and assembly machinery component	PTHR12815	NA	NA	NA	0.113819	0	0.00529641	0.0158892	0.283419	1	1	1	NA	NA	NA	1	NA	0.185709	NA	NA	NA
GPR35	ENSG00000178623	2859	NP_001182310	G protein-coupled receptor 35	PTHR24232	NA	NA	NA	1.37547	2.4851	0.0052984	0.0158952	0.283419	0.0242407	0.0727222	1	NA	1	NA	1	NA	NA	NA	NA	NA
TMEM176B	ENSG00000106565	28959	NP_001349620	transmembrane protein 176B	PTHR15756	NA	immunity	NA	2.23541	0.365947	0.00533573	0.0160072	0.284201	0.114233	0.3427	1	NA	NA	0.001	1	NA	NA	1	1	NA
ZMAT1	ENSCAFG00000017730	480993	XP_005262269	zinc finger matrin-type 1	NA	NA	NA	NA	0.761515	10000000000	0.00540327	0.0162098	0.284616	0.0150119	0.0450358	0.833975	NA	NA	NA	1	NA	NA	1	NA	NA
NLRC5	ENSG00000140853	84166	NP_001371879	NLR family CARD domain containing 5	PTHR24106	NA	immunity	NA	0.378922	10000000000	0.00545631	0.0163689	0.284616	0.972091	0.992021	1	NA	NA	1	NA	NA	0.0943847	0.0542282	0.008	NA
C8A	ENSG00000157131	731	NP_000553	complement C8 alpha chain	PTHR45742	NA	immunity	NA	0.565632	0.277429	0.00546187	0.0163856	0.284616	0.995487	0.996615	1	82	1	1	1	NA	5.13e-07	0.32102	1	NA
ZNFX1	ENSG00000124201	57169	NP_066363	zinc finger NFX1-type containing 1	PTHR10887	NA	NA	NA	0.195958	10000000000	0.00547995	0.0164399	0.284616	0.997743	1	1	NA	NA	1	1	NA	0.211654	1	1	NA
ADAM28	ENSG00000042980	10863	NP_055080	ADAM metallopeptidase domain 28	PTHR11905	NA	reproduction	NA	0.368516	0.623618	0.00824908	0.0164982	0.349861	0.00277979	0.00277979	0.292402	NA	1	1	1	NA	0.422926	1	1	NA
SPC25	ENSG00000277909	57405	NP_065726	SPC25 component of NDC80 kinetochore complex	PTHR14281	NA	NA	NA	10000000000	0.629376	0.00555233	0.016657	0.28549	0.00190563	0.00571689	0.232904	NA	NA	NA	NA	NA	NA	0.56215	NA	NA
IL10RB	ENSG00000243646	3588	NP_000619	interleukin 10 receptor subunit beta	PTHR20859	NA	immunity	NA	0.546682	10000000000	0.0055652	0.0166956	0.28549	1	1	1	42	0.187664	1	1	NA	NA	NA	1	NA
CIITA	ENSG00000179583	4261	NP_001273332	class II major histocompatibility complex transactivator	PTHR47189	cosmic	immunity	NA	0.357354	10000000000	0.0111772	0.0167659	0.397071	0.998404	0.998404	1	NA	NA	1	1	0.012	8.97e-08	NA	1	NA
CYP19A1	ENSG00000137869	1588	NP_000094	cytochrome P450 family 19 subfamily A member 1	PTHR24291	NA	immunity,reproduction	NA	2.00063	10000000000	0.00564647	0.0169394	0.286843	0.406386	0.773458	1	29	NA	1	1	NA	0.568579	1	1	NA
AHI1	ENSG00000135541	54806	NP_001128302	Abelson helper integration site 1	PTHR44499	NA	NA	NA	1.05462	0.482836	0.00565658	0.0169697	0.286843	0.00582888	0.0174867	0.461741	NA	NA	NA	1	NA	0.837758	1	NA	NA
CXXC1	ENSG00000154832	30827	NP_001095124	CXXC finger protein 1	PTHR46174	NA	NA	NA	0.290973	0	0.00568325	0.0170497	0.286843	0.00174244	0.0052273	0.217094	NA	NA	1	1	NA	2.96e-06	1	1	NA
EGR2	ENSG00000122877	1959	XP_011537729	early growth response 2	PTHR23235	NA	NA	TSG	0.270311	0	0.00581701	0.017451	0.288867	1	1	1	NA	NA	1	1	NA	NA	NA	1	NA
MPEG1	ENSG00000197629	219972	NP_001034485	macrophage expressed 1	PTHR31463	NA	immunity	NA	0.434959	0.289629	0.00581841	0.0174552	0.288867	0.0678068	0.20342	1	NA	NA	1	NA	NA	NA	NA	1	NA
TTLL10	ENSG00000162571	254173	NP_001123517	tubulin tyrosine ligase like 10	PTHR46810	NA	NA	NA	0.179232	0.715745	0.00582079	0.0174624	0.288867	0.998404	1	1	NA	NA	NA	NA	NA	NA	1	NA	NA
RFPL4B	ENSCAFG00000004047	111098190	NP_001013756	ret finger protein like 4B	PTHR25462	NA	NA	NA	10000000000	10000000000	0.00873642	0.0174728	0.358537	0.476766	0.953532	1	NA	NA	NA	1e-06	NA	NA	NA	NA	NA
S1PR4	ENSG00000125910	8698	NP_003766	sphingosine-1-phosphate receptor 4	PTHR22750	NA	immunity	NA	0.168862	0.113782	0.00582839	0.0174852	0.288867	1	1	1	NA	NA	1	NA	NA	NA	NA	1	NA
RHAG	ENSG00000112077	6005	NP_000315	Rh associated glycoprotein	PTHR11730	NA	immunity	NA	0.665037	1.10126	0.00584321	0.0175296	0.288867	0.411965	0.996808	1	NA	1	1	0.0003	NA	0.0168554	1	1	NA
DNAH7	ENSG00000118997	56171	NP_061720	dynein axonemal heavy chain 7	PTHR10676	NA	NA	NA	0.216134	0.731831	0.00592972	0.0177892	0.288867	0.962794	0.966594	1	NA	NA	1	1	NA	NA	0.14885	1	NA
ENPP3	ENSG00000154269	5169	NP_005012	ectonucleotide pyrophosphatase/phosphodiesterase 3	PTHR10151	NA	immunity	NA	1.26926	3.89397	0.00593267	0.017798	0.288867	0.0252637	0.0757912	1	NA	NA	1	1	NA	NA	0.0146489	1	NA
PFAS	ENSG00000178921	5198	XP_006721609	phosphoribosylformylglycinamidine synthase	PTHR10099	NA	NA	NA	0.158877	0.0362349	0.00594577	0.0178373	0.288867	0.995082	0.995082	1	NA	NA	1	1	NA	1	0.0377026	1	NA
ICE1	ENSG00000164151	23379	NP_056140	interactor of little elongation complex ELL subunit 1	PTHR11852	NA	NA	NA	0.513725	1.19294	0.0059635	0.0178905	0.288867	0.993924	0.995348	1	NA	NA	1	NA	NA	NA	NA	1	NA
POLD1	ENSG00000062822	5424	NP_001295561	DNA polymerase delta 1, catalytic subunit	PTHR10322	cosmic	NA	NA	0.11688	0.195678	0.00597342	0.0179203	0.288867	0.983727	0.991044	1	NA	1	NA	1	1	NA	1	NA	0
RLF	ENSG00000117000	6018	NP_036553	RLF zinc finger	PTHR15507	NA	NA	NA	0.348935	0.208066	0.00597721	0.0179316	0.288867	0.998872	1	1	NA	1	NA	1	NA	0.40375	1	NA	NA
ZNF469	ENSCAFG00000045924	489666	NP_001354553	zinc finger protein 469	OG0013220	NA	NA	NA	0.644888	0.198174	0.00608874	0.0182662	0.293126	0.994029	0.994829	1	NA	NA	NA	0.00021	NA	NA	NA	NA	NA
SEMA7A	ENSG00000288455	8482	NP_003603	semaphorin 7A (John Milton Hagen blood group)	PTHR11036	NA	immunity	NA	0.42259	0.130869	0.0122129	0.0183193	0.407649	0.0461145	0.138344	1	175	NA	NA	1	NA	NA	0.0414176	NA	NA
IL6R	ENSG00000160712	3570	XP_016856688	interleukin 6 receptor	PTHR23036	NA	immunity	NA	0.235135	0	0.00612503	0.0183751	0.293743	0.000592356	0.00177707	0.11164	56	1	1	1	NA	NA	NA	1	NA
ZNF622	ENSG00000173545	90441	NP_219482	zinc finger protein 622	PTHR13182	NA	NA	NA	1.23697	10000000000	0.00620464	0.0186139	0.296426	0.724657	1	1	NA	NA	1	1	NA	0.00117631	1	1	NA
MFHAS1	ENSG00000285022	9258	NP_004216	malignant fibrous histiocytoma amplified sequence 1	PTHR45752	NA	immunity	NA	0.0649882	0.0260283	0.00626444	0.0187933	0.298144	0.989475	0.994954	1	NA	1	NA	1	NA	NA	1	NA	NA
SLC35E3	ENSG00000175782	55508	NP_061126	solute carrier family 35 member E3	PTHR11132	NA	NA	NA	0.370334	0.13709	0.00631601	0.018948	0.29946	0.00296894	0.00890682	0.304803	NA	NA	1	1	NA	1	1	1	NA
RPGRIP1	ENSG00000092200	57096	XP_005267936	RPGR interacting protein 1	PTHR14240	NA	NA	NA	0.981802	1.27102	0.00635657	0.0190697	0.300246	0.00161013	0.00483038	0.204582	41	1	NA	1	NA	0.522564	1	NA	NA
RNF115	ENSG00000265491	27246	NP_055270	ring finger protein 115	PTHR15710	NA	NA	NA	3.05602	0.143793	0.0064669	0.0194007	0.304309	0.00579088	0.0173726	0.46158	NA	NA	1	NA	NA	0.101352	NA	1	NA
BRME1	ENSG00000288152	79173	XP_024307480	break repair meiotic recombinase recruitment factor 1	PTHR14583	NA	NA	NA	1.01089	10000000000	0.00983752	0.019675	0.376033	0.00338766	0.00338766	0.331861	NA	NA	NA	NA	NA	NA	NA	NA	NA
LMCD1	ENSG00000071282	29995	NP_055398	LIM and cysteine rich domains 1	PTHR24211	NA	NA	NA	0.330272	0.168719	0.0066707	0.0200121	0.312349	0.998872	1	1	NA	1	1	1	NA	1	1	1	NA
STING1	ENSG00000288243	340061	NP_938023	stimulator of interferon response cGAMP interactor 1	PTHR34339	NA	immunity	NA	0.548928	1.84889	0.00668767	0.020063	0.312349	1	1	1	15	NA	NA	NA	NA	NA	NA	NA	NA
CYP17A1	ENSG00000148795	1586	NP_000093	cytochrome P450 family 17 subfamily A member 1	PTHR24289	NA	reproduction	NA	0.824276	10000000000	0.00671303	0.0201391	0.312368	0.57863	0.867946	1	29	1	1	1	NA	0.377651	0.998378	1	NA
TOX4	ENSG00000092203	9878	NP_055643	TOX high mobility group box family member 4	PTHR45781	NA	NA	NA	0.249092	0	0.0100794	0.0201589	0.378871	0.0274198	0.0548395	1	NA	NA	1	NA	NA	0.999589	1	1	NA
IL13RA1	ENSG00000131724	3597	XP_011529638	interleukin 13 receptor subunit alpha 1	PTHR23036	NA	NA	NA	0.723135	0	0.00681241	0.0204372	0.313898	0.0408174	0.122452	1	66	NA	1	1	NA	0.976471	1	1	NA
INPP5D	ENSG00000281614	3635	XP_016859493	inositol polyphosphate-5-phosphatase D	PTHR46051	NA	aging,immunity	NA	0.350024	0.712539	0.00682357	0.0204707	0.313898	1	1	1	NA	NA	NA	NA	NA	NA	1	NA	NA
CAVIN3	ENSG00000170955	112464	NP_659477	caveolae associated protein 3	PTHR15240	NA	NA	TSG	0.56537	0	0.00682404	0.0204721	0.313898	0.108652	0.325956	1	NA	NA	1	NA	NA	0.334639	NA	1	NA
NDUFB9	ENSG00000147684	4715	NP_004996	NADH:ubiquinone oxidoreductase subunit B9	PTHR12868	NA	hearing	NA	0.64561	10000000000	0.00685218	0.0205565	0.313898	1	1	1	NA	NA	1	1	NA	0.0480606	0.0051517	1	NA
GPRC5D	ENSG00000111291	55507	NP_061124	G protein-coupled receptor class C group 5 member D	PTHR14511	NA	NA	NA	0.764409	0.523276	0.00691799	0.020754	0.313898	0.0114872	0.0344616	0.720425	NA	1	1	1	NA	0.130023	NA	1	NA
TTC6	ENSG00000139865	319089	NP_001355071	tetratricopeptide repeat domain 6	PTHR44858	NA	NA	NA	0.372293	0.460943	0.00693264	0.0207979	0.313898	0.995348	1	1	NA	NA	NA	1	NA	NA	NA	NA	NA
ATP4B	ENSG00000288359	496	NP_000696	ATPase H+/K+ transporting subunit beta	PTHR11523	NA	NA	NA	0.192321	10000000000	0.00694652	0.0208396	0.313898	0.00144295	0.00432885	0.188953	NA	NA	NA	1	NA	NA	1	NA	NA
THEMIS2	ENSG00000130775	9473	NP_001099026	thymocyte selection associated family member 2	PTHR15215	NA	immunity	NA	1.35913	0.865808	0.00705532	0.021166	0.3164	0.00102297	0.00306892	0.142694	NA	NA	1	NA	NA	NA	NA	1	NA
ABCB6	ENSG00000115657	10058	NP_005680	ATP binding cassette subfamily B member 6 (Langereis blood group)	PTHR24221	NA	NA	NA	0.144662	0.0887037	0.00707773	0.0212332	0.3164	0.998872	1	1	168	1	NA	1	NA	NA	1	NA	NA
MRRF	ENSG00000148187	92399	NP_001333268	mitochondrial ribosome recycling factor	PTHR20982	NA	NA	NA	0.469943	0.297473	0.00711374	0.0213412	0.316878	0.0236362	0.0709087	1	NA	NA	1	1	NA	NA	1	1	NA
KIF17	ENSG00000117245	57576	NP_001274141	kinesin family member 17	PTHR24115	NA	NA	NA	0.310526	0.207978	0.0143023	0.0214535	0.438781	0.52931	0.998872	1	NA	NA	1	1	NA	0.000852048	NA	1	NA
SPDL1	ENSG00000040275	54908	NP_001316568	spindle apparatus coiled-coil protein 1	PTHR32123	NA	NA	NA	1.29883	0.493344	0.00716677	0.0215003	0.317641	0.0139307	0.0417921	0.811375	NA	NA	1	NA	NA	NA	1	1	NA
FGR	ENSG00000000938	2268	NP_001036194	FGR proto-oncogene, Src family tyrosine kinase	PTHR24418	NA	immunity	NA	0.127708	10000000000	0.00718163	0.0215449	0.317641	0.0013544	0.00406321	0.181053	NA	1	1	1	NA	1	1	1	NA
ENPP6	ENSG00000164303	133121	NP_699174	ectonucleotide pyrophosphatase/phosphodiesterase 6	PTHR10151	NA	NA	NA	0.180978	0.996115	0.00724566	0.021737	0.319345	0.998872	1	1	NA	NA	1	1	NA	0.1853	1	1	NA
ARHGAP11B	ENSG00000286139	89839	NP_001034930	Rho GTPase activating protein 11B	PTHR15670	NA	NA	NA	0.620592	0	0.0217999	0.0217999	0.549296	0.0469835	0.0469835	1	NA	NA	NA	NA	NA	NA	NA	NA	NA
BAK1	ENSG00000030110	578	NP_001179	BCL2 antagonist/killer 1	PTHR11256	NA	aging,immunity,reproduction	NA	0.689033	0	0.00730609	0.0219183	0.320624	0.149558	0.448673	1	86	NA	1	NA	NA	NA	1	1	NA
SERPINB12	ENSG00000166634	89777	XP_005266835	serpin family B member 12	PTHR11461	NA	immunity	NA	0.347284	10000000000	0.00733136	0.0219941	0.320624	0.998872	1	1	NA	1	NA	1	NA	NA	0.104112	NA	NA
SLC20A2	ENSG00000168575	6575	NP_001244109	solute carrier family 20 member 2	PTHR11101	NA	NA	NA	0.0711612	10000000000	0.00735153	0.0220546	0.320624	0.998872	0.998872	1	NA	1	1	1	NA	7.48e-07	1	1	NA
CPA1	ENSG00000091704	1357	NP_001859	carboxypeptidase A1	PTHR11705	NA	NA	NA	0.740795	10000000000	0.0110582	0.0221165	0.397071	1	1	1	45	1	1	1	NA	NA	1	1	NA
ITGA4	ENSG00000115232	3676	NP_001303241	integrin subunit alpha 4	PTHR23220	NA	immunity	NA	0.2716	0	0.0075822	0.0227466	0.329536	0.998404	0.998872	1	229	1	1	NA	NA	0.0104959	0.985701	1	NA
MAMDC4	ENSG00000177943	158056	NP_996803	MAM domain containing 4	PTHR23282	NA	NA	NA	0.676052	0.175515	0.0113936	0.0227872	0.397252	0.0217016	0.0217016	0.974677	NA	NA	NA	1	NA	NA	NA	NA	NA
SPECC1	ENSG00000128487	92521	XP_016880810	sperm antigen with calponin homology and coiled-coil domains 1	PTHR23167	cosmic	NA	NA	0.324956	0.139221	0.00784846	0.0235454	0.339928	1	1	1	NA	NA	NA	1	NA	NA	NA	NA	NA
CCDC83	ENSCAFG00000004494	476781	NP_775827	coiled-coil domain containing 83	PTHR21468	NA	NA	NA	0.762428	10000000000	0.0159126	0.0238689	0.46518	0.13011	0.195166	1	NA	NA	NA	1	NA	NA	1	NA	NA
BDH1	ENSG00000275544	622	XP_011511369	3-hydroxybutyrate dehydrogenase 1	PTHR43313	NA	NA	NA	0.100802	10000000000	0.0079672	0.0239016	0.343881	1	1	1	NA	NA	NA	1	NA	NA	1	NA	NA
CEMIP2	ENSG00000135048	23670	NP_001336713	cell migration inducing hyaluronidase 2	PTHR15535	NA	NA	NA	0.414541	1.21724	0.00813174	0.0243952	0.349087	0.6502	1	1	NA	NA	1	NA	NA	0.992392	NA	1	NA
COL7A1	ENSG00000114270	1294	NP_000085	collagen type VII alpha 1 chain	PTHR24020	NA	NA	NA	0.307295	0.459416	0.00818479	0.0245544	0.349087	0.990035	0.990035	1	NA	1	NA	NA	NA	NA	3.08e-06	NA	NA
KCNA7	ENSG00000104848	3743	NP_114092	potassium voltage-gated channel subfamily A member 7	PTHR11537	NA	NA	NA	0.260262	10000000000	0.00818663	0.0245599	0.349087	0.995082	1	1	NA	NA	1	1	NA	NA	NA	1	NA
Prrg2	ENSMUSG00000007837	65116	NP_075375	proline-rich Gla (G-carboxyglutamic acid) polypeptide 2	PTHR24278	NA	NA	NA	0.421462	10000000000	0.00819937	0.0245981	0.349087	0.994829	1	1	NA	0.295503	NA	1	NA	NA	NA	NA	NA
SRFBP1	ENSG00000151304	153443	NP_689759	serum response factor binding protein 1	PTHR23325	NA	NA	NA	0.717546	10000000000	0.00840651	0.0252195	0.353323	0.0203344	0.0610031	0.962918	NA	NA	1	1	NA	0.171844	1	1	NA
BBS7	ENSG00000138686	55212	XP_011530381	Bardet-Biedl syndrome 7	PTHR16074	NA	NA	NA	0.120363	10000000000	0.00842609	0.0252783	0.353323	0.998872	1	1	NA	NA	1	1	NA	1	1	1	NA
CHGA	ENSG00000276781	1113	NP_001266	chromogranin A	PTHR10583	NA	immunity	NA	0.324271	0.756919	0.00845815	0.0253744	0.353323	0.0582838	0.174851	1	NA	1	NA	1	NA	NA	NA	NA	NA
RBM12B	ENSG00000183808	389677	NP_001364889	RNA binding motif protein 12B	PTHR13976	NA	NA	NA	0.55186	0.399657	0.00849346	0.0254804	0.353323	0.00156267	0.00468802	0.200552	NA	NA	NA	NA	NA	0.000437595	NA	NA	NA
SMPD3	ENSG00000103056	55512	NP_061137	sphingomyelin phosphodiesterase 3	PTHR16320	NA	immunity	NA	1.03166	0.100123	0.00849646	0.0254894	0.353323	0.00791425	0.0237428	0.567394	NA	1	1	1	NA	NA	1	1	NA
MARS1	ENSG00000166986	4141	NP_004981	methionyl-tRNA synthetase 1	PTHR45765	NA	NA	NA	0.481216	0	0.00852529	0.0255759	0.353348	0.0140993	0.042298	0.811375	10	NA	1	NA	NA	0.368237	NA	1	NA
STX18	ENSG00000168818	53407	NP_058626	syntaxin 18	PTHR15959	NA	NA	NA	0.132619	0.209786	0.00865646	0.0259694	0.3576	1	1	1	NA	1	1	NA	NA	0.0547471	NA	1	NA
IL18R1	ENSG00000115604	8809	NP_003846	interleukin 18 receptor 1	PTHR11890	NA	immunity,temperature	NA	1.86075	10000000000	0.013012	0.0260241	0.414432	1	1	1	30	NA	1	1	NA	NA	NA	1	NA
F2RL1	ENSG00000164251	2150	NP_005233	F2R like trypsin receptor 1	PTHR24232	NA	immunity	NA	0.969736	0.17606	0.00871289	0.0261387	0.358537	1	1	1	NA	0.5998	1	1	NA	NA	NA	1	NA
MYO1D	ENSG00000176658	4642	NP_001290208	myosin ID	PTHR13140	NA	NA	NA	0.0578967	0	0.00879108	0.0263732	0.358537	0.643449	0.786367	1	NA	NA	1	1	NA	0.956985	1	1	NA
PRKCD	ENSG00000163932	5580	NP_001341605	protein kinase C delta	PTHR24356	NA	aging,immunity	TSG	0.214359	10000000000	0.00880937	0.0264281	0.358537	0.998404	1	1	61	1	1	0.001	NA	0.0358444	1	1	NA
PTX3	ENSG00000163661	5806	NP_002843	pentraxin 3	PTHR46943	NA	immunity,reproduction	NA	0.651512	1.79492	0.0088386	0.0265158	0.358537	1	1	1	NA	1	1	1	NA	1	NA	1	NA
NR1H2	ENSG00000131408	7376	NP_009052	nuclear receptor subfamily 1 group H member 2	PTHR24082	NA	digestion,immunity,temperature	NA	1.04798	0	0.00885099	0.026553	0.358537	0.000235692	0.000707076	0.0568889	4	1	1	1	NA	7.06e-09	1	0.024	NA
TNF	ENSG00000232810	7124	NP_000585	tumor necrosis factor	PTHR11471	NA	immunity,temperature	NA	0.179757	0	0.00889086	0.0266726	0.35899	0.998872	1	1	42	NA	NA	NA	NA	0.886204	NA	NA	NA
CACUL1	ENSG00000151893	143384	NP_722517	CDK2 associated cullin domain 1	PTHR46636	NA	NA	NA	0.970402	0	0.00901781	0.0270534	0.362945	0.00678364	0.0203509	0.503205	NA	NA	NA	NA	NA	0.998493	NA	NA	NA
IFI30	ENSG00000216490	10437	NP_006323	IFI30 lysosomal thiol reductase	PTHR13234	NA	immunity	NA	0.973081	0.385235	0.00907527	0.0272258	0.364087	0.995082	1	1	NA	1	1	1	NA	NA	1	1	NA
STK32C	ENSG00000165752	282974	XP_011537990	serine/threonine kinase 32C	PTHR24356	NA	NA	NA	0.232266	0	0.0092202	0.0276606	0.368657	0.0211784	0.0635351	0.966015	NA	NA	NA	1	NA	0.112174	1	NA	NA
FBXO39	ENSG00000177294	162517	NP_694962	F-box protein 39	PTHR10706	NA	NA	NA	0.213157	0.143554	0.00924808	0.0277443	0.368657	1	1	1	NA	NA	1	1	NA	0.24225	1	1	NA
MYBPC2	ENSG00000086967	4606	NP_004524	myosin binding protein C2	PTHR13817	NA	NA	NA	0.412714	0.244961	0.00932909	0.0279873	0.370705	0.221824	0.332736	1	NA	1	1	NA	NA	NA	1	1	NA
CEP85L	ENSCAFG00000000935	100687154	NP_001171506	centrosomal protein 85 like	OG0010711	NA	NA	NA	0.436026	0	0.0093758	0.0281274	0.37095	0.0236503	0.0709509	1	NA	NA	NA	NA	NA	NA	1	NA	NA
FN1	ENSG00000115414	2335	NP_473375	fibronectin 1	PTHR19143	NA	immunity	NA	0.2209	10000000000	0.00939452	0.0281836	0.37095	0.0537925	0.161377	1	344	1	1	1	NA	0.00135622	0.537563	1	NA
BAIAP2L1	ENSG00000006453	55971	NP_061330	BAR/IMD domain containing adaptor protein 2 like 1	PTHR14206	NA	NA	NA	1.05313	10000000000	0.00943837	0.0283151	0.37151	0.011961	0.0358829	0.739059	NA	NA	NA	1	NA	5.46e-05	1	NA	NA
IFIH1	ENSG00000115267	64135	NP_071451	interferon induced with helicase C domain 1	PTHR14074	NA	immunity	NA	0.417975	0.317831	0.0095132	0.0285396	0.37248	0.998872	1	1	NA	NA	NA	1	NA	0	0.064296	NA	NA
Atp6v1b1	ENSMUSG00000006269	110935	NP_598918	ATPase, H+ transporting, lysosomal V1 subunit B1	PTHR43389	NA	hearing	NA	0.581937	0	0.00952254	0.0285676	0.37248	0.969312	1	1	NA	NA	NA	1	NA	NA	NA	NA	NA
PKD1L1	ENSG00000158683	168507	XP_016867287	polycystin 1 like 1, transient receptor potential channel interacting	PTHR10877	NA	NA	NA	0.250261	0.38209	0.00963463	0.0289039	0.374295	0.993924	1	1	NA	NA	NA	1	NA	NA	1	NA	NA
NEDD4	ENSG00000069869	4734	NP_006145	NEDD4 E3 ubiquitin protein ligase	PTHR11254	NA	immunity,autophagy	TSG	0.517911	10000000000	0.00963551	0.0289065	0.374295	0.0255763	0.0767289	1	38	NA	1	1	NA	0.407263	1	1	NA
LGI3	ENSG00000168481	203190	NP_644807	leucine rich repeat LGI family member 3	PTHR24367	NA	NA	NA	0.0886357	0.434719	0.00965864	0.0289759	0.374295	0.664059	1	1	NA	NA	1	1	NA	0.677912	1	1	NA
TBC1D9B	ENSG00000284400	23061	NP_942568	TBC1 domain family member 9B	PTHR22957	NA	NA	NA	0.18905	10000000000	0.00974422	0.0292327	0.376033	0.00379112	0.0113733	0.350537	NA	NA	NA	1	NA	NA	1	NA	NA
PAK1IP1	ENSG00000285226	55003	XP_011513022	PAK1 interacting protein 1	PTHR42968	NA	NA	NA	0.697669	0	0.00981178	0.0294354	0.376033	0.00270078	0.00810234	0.292402	NA	1	NA	1	NA	NA	0.0854982	NA	NA
ANO9	ENSG00000185101	338440	NP_001012302	anoctamin 9	PTHR12308	NA	NA	NA	0.567181	0.140455	0.00983167	0.029495	0.376033	0.127786	0.383358	1	NA	NA	NA	NA	NA	NA	1	NA	NA
TTC28	ENSG00000100154	23331	NP_001138890	tetratricopeptide repeat domain 28	PTHR10098	NA	NA	NA	0.0450022	0.281118	0.00985372	0.0295612	0.376033	0.987795	1	1	NA	NA	1	NA	NA	1.11e-05	0.612827	1	NA
KIF13B	ENSG00000197892	23303	XP_011542759	kinesin family member 13B	PTHR24115	NA	immunity	NA	0.325936	0.167199	0.00990478	0.0297144	0.376833	0.0368482	0.110545	1	78	1	NA	NA	NA	0.000653555	1	NA	NA
RGS16	ENSG00000143333	6004	NP_002919	regulator of G protein signaling 16	PTHR10845	NA	NA	NA	0.156623	0.0766928	0.00999188	0.0299756	0.37789	1	1	1	1	NA	1	1	NA	NA	NA	1	NA
IRAK3	ENSG00000090376	11213	NP_009130	interleukin 1 receptor associated kinase 3	PTHR24419	NA	immunity	NA	0.546053	0.600383	0.0100202	0.0300606	0.37789	0.0444141	0.133242	1	NA	0.33818	1	1	NA	0.43241	1	1	NA
PCLO	ENSG00000186472	27445	NP_149015	piccolo presynaptic cytomatrix protein	PTHR14113	NA	NA	NA	0.215367	0.306969	0.0100231	0.0300694	0.37789	0.998046	1	1	NA	NA	NA	NA	NA	NA	1	NA	NA
E2F2	ENSG00000282899	1870	NP_004082	E2F transcription factor 2	PTHR12081	NA	NA	TSG	0.326188	0.11865	0.0101174	0.0303521	0.379159	1	1	1	NA	1	NA	1	NA	NA	1	NA	NA
CCDC63	ENSG00000173093	160762	NP_689804	coiled-coil domain containing 63	PTHR21694	NA	reproduction	NA	0.659854	0.79596	0.0102044	0.0306132	0.381279	1	1	1	NA	NA	NA	1	NA	0.699115	NA	NA	NA
TRPV6	ENSG00000276971	55503	NP_061116	transient receptor potential cation channel subfamily V member 6	PTHR10582	NA	NA	NA	0.824725	0.105074	0.0102838	0.0308515	0.382259	0.0938337	0.281501	1	NA	1	NA	1	NA	NA	NA	NA	NA
FAM83E	ENSG00000105523	54854	NP_060178	family with sequence similarity 83 member E	PTHR16181	NA	NA	NA	0.492944	0.048872	0.010317	0.0309511	0.382259	0.171015	0.267564	1	NA	NA	NA	1	NA	0.199195	1	NA	NA
SCNN1B	ENSG00000168447	6338	XP_016879014	sodium channel epithelial 1 subunit beta	PTHR11690	NA	NA	NA	2.08598	0.388335	0.0103606	0.0310818	0.382259	0.557846	0.998872	1	NA	1	1	1	NA	0.939524	NA	1	NA
SMG6	ENSG00000070366	23293	XP_011522074	SMG6 nonsense mediated mRNA decay factor	PTHR15696	NA	NA	NA	0.0441549	0	0.0104039	0.0312118	0.382259	0.998872	1	1	49	NA	1	1	NA	0.0178126	1	1	1
RHOF	ENSG00000139725	54509	NP_061907	ras homolog family member F, filopodia associated	PTHR24072	NA	immunity	NA	10000000000	0.0947719	0.010404	0.0312119	0.382259	1	1	1	NA	NA	1	1	NA	0.652117	1	1	NA
Rps19bp1	ENSMUSG00000051518	66538	NP_780318	ribosomal protein S19 binding protein 1	PTHR31454	NA	NA	NA	0.343202	0.336378	0.0156101	0.0312202	0.46083	0.00971992	0.0194398	0.648522	NA	NA	NA	1	NA	NA	1	NA	NA
GLIPR1	ENSG00000139278	11010	NP_006842	GLI pathogenesis related 1	PTHR10334	NA	immunity	TSG	0.642741	0.0772622	0.0104139	0.0312416	0.382259	1	1	1	60	1	NA	1	NA	0.000103157	NA	NA	NA
F2	ENSG00000180210	2147	NP_000497	coagulation factor II, thrombin	PTHR24254	NA	immunity	NA	0.314048	0.0960473	0.0210152	0.0315229	0.540139	1	1	1	81	NA	1	1	NA	0.00299482	0.510176	1	NA
ACAA2	ENSG00000167315	10449	NP_006102	acetyl-CoA acyltransferase 2	PTHR18919	NA	NA	NA	0	0.953305	0.0105484	0.0316452	0.385244	0.998404	1	1	52	NA	1	1	NA	0.00082519	1	1	NA
P2RY8	ENSG00000182162	286530	XP_006724506	P2Y receptor family member 8	PTHR24232	cosmic	NA	NA	0.276211	10000000000	0.0105709	0.0317127	0.385244	0.998872	1	1	NA	NA	1	NA	NA	NA	NA	1	NA
CCDC102A	ENSCAFG00000008709	487263	NP_149989	coiled-coil domain containing 102A	PTHR46292	NA	NA	NA	0.0227341	1	0.0105875	0.0317626	0.385244	0.996258	1	1	NA	NA	NA	1	NA	NA	1	NA	NA
ZNF541	ENSG00000118156	84215	XP_011525677	zinc finger protein 541	PTHR16089	NA	reproduction	NA	0.246836	0.320151	0.0213087	0.0319631	0.546559	0.995932	1	1	NA	NA	1	1	NA	NA	1	1	NA
EVA1C	ENSG00000166979	59271	NP_478067	eva-1 homolog C	PTHR46780	NA	NA	NA	0.25899	0.105672	0.0107337	0.0322011	0.389431	0.00635816	0.0190745	0.482806	NA	NA	NA	NA	NA	NA	NA	NA	NA
ICAM1	ENSG00000090339	3383	NP_000192	intercellular adhesion molecule 1	PTHR13771	NA	aging,hearing,immunity,reproduction	NA	0.418628	10000000000	0.0324189	0.0324189	0.651125	0.998872	0.998872	1	61	0.298993	0.007	0	NA	NA	NA	1	NA
POLM	ENSG00000122678	27434	NP_001349612	DNA polymerase mu	PTHR11276	NA	immunity	NA	0.23008	1	0.0108968	0.0326905	0.394208	0.00103812	0.00311437	0.14325	23	1	1	NA	NA	0.0611997	0.530536	1	NA
PSD2	ENSG00000146005	84249	XP_011535998	pleckstrin and Sec7 domain containing 2	PTHR10663	NA	NA	NA	0.0675469	0	0.0218403	0.0327604	0.549296	0.954945	0.954945	1	NA	NA	1	1	NA	NA	NA	1	NA
OSGIN1	ENSG00000140961	29948	NP_892026	oxidative stress induced growth inhibitor 1	PTHR15192	NA	NA	TSG	0.294671	0.0323444	0.0328692	0.0328692	0.656179	0.00362528	0.00362528	0.344616	NA	NA	1	1	NA	NA	1	1	NA
ADAM10	ENSG00000137845	102	NP_001101	ADAM metallopeptidase domain 10	PTHR45702	NA	immunity,reproduction	NA	0.20783	0	0.0219859	0.0329788	0.549296	1	1	1	NA	NA	1	1	NA	0.0830725	1	1	NA
TGM2	ENSG00000198959	7052	NP_001310245	transglutaminase 2	PTHR11590	NA	NA	NA	0.598514	0.27192	0.0220995	0.0331493	0.54994	0.980556	1	1	176	1	1	1	NA	0.742333	1	1	NA
LSS	ENSG00000281289	4047	NP_001001438	lanosterol synthase	PTHR11764	NA	NA	NA	0.157101	0.20318	0.0111281	0.0333844	0.397071	1	1	1	28	1	NA	1	NA	NA	NA	NA	NA
TBX22	ENSG00000277800	50945	NP_001103348	T-box transcription factor 22	PTHR11267	NA	NA	NA	0.59357	0	0.0111358	0.0334074	0.397071	0.998872	1	1	NA	1	NA	1	NA	NA	1	NA	NA
USH1G	ENSG00000182040	124590	NP_775748	USH1 protein network component sans	PTHR24161	NA	hearing	NA	10000000000	0	0.0111404	0.0334212	0.397071	0.978152	0.978152	1	NA	NA	1	1	NA	0.969448	1	1	NA
DPCD	ENSG00000166171	25911	NP_001316675	deleted in primary ciliary dyskinesia homolog (mouse)	PTHR31921	NA	reproduction	NA	0.284077	10000000000	0.0167356	0.0334713	0.473937	1	1	1	NA	NA	1	NA	NA	NA	1	1	NA
TMPRSS9	ENSG00000178297	360200	NP_001372571	transmembrane serine protease 9	PTHR24253	NA	NA	NA	0.370363	0	0.0111593	0.0334778	0.397071	0.0382884	0.114865	1	NA	NA	NA	1	NA	NA	1	NA	NA
CFAP44	ENSG00000206530	55779	NP_060808	cilia and flagella associated protein 44	PTHR13720	NA	reproduction	NA	0.514171	2.18044	0.0111981	0.0335942	0.397071	1	1	1	NA	NA	1	NA	NA	NA	NA	1	NA
GOT1	ENSG00000120053	2805	NP_002070	glutamic-oxaloacetic transaminase 1	PTHR11879	NA	NA	NA	0.479374	0.210775	0.0112607	0.0337822	0.397252	0.998872	1	1	44	1	1	NA	NA	0.524376	1	1	NA
PNMA5	ENSG00000198883	114824	NP_001096620	PNMA family member 5	PTHR23095	NA	NA	NA	0.45864	2.81084	0.0113007	0.033902	0.397252	1	1	1	NA	NA	NA	1	NA	NA	NA	NA	NA
CLDN23	ENSG00000285098	137075	NP_919260	claudin 23	PTHR12002	NA	NA	TSG	0.503035	10000000000	0.011362	0.0340861	0.397252	0.00203302	0.00609907	0.241035	NA	NA	NA	1	NA	NA	NA	NA	NA
XCR1	ENSG00000173578	2829	NP_001019815	X-C motif chemokine receptor 1	PTHR10489	NA	immunity	NA	1.35166	1.71232	0.011367	0.0341009	0.397252	0.294288	0.483874	1	NA	1	1	1	NA	NA	NA	1	NA
ARHGAP4	ENSG00000089820	393	NP_001158213	Rho GTPase activating protein 4	PTHR14166	NA	NA	NA	0.464922	0.071219	0.0113775	0.0341324	0.397252	0.00207059	0.00621176	0.241428	NA	1	NA	1	NA	0.138179	1	NA	NA
ACE2	ENSG00000130234	59272	NP_001358344	angiotensin I converting enzyme 2	PTHR10514	NA	NA	NA	0.799682	0.302867	0.0227559	0.0341338	0.557407	1	1	1	NA	1	1	1	NA	6.96e-10	1	1	NA
ETV4	ENSG00000175832	2118	NP_001073143	ETS variant transcription factor 4	PTHR11849	cosmic	NA	NA	0.362918	0	0.0114628	0.0343884	0.398555	0.00785377	0.0235613	0.566222	NA	1	1	1	1	0.00194388	1	1	NA
TM4SF5	ENSG00000142484	9032	NP_003954	transmembrane 4 L six family member 5	PTHR14198	NA	NA	NA	1.84314	0	0.011498	0.0344941	0.398673	0.998872	1	1	NA	1	NA	1	NA	1	NA	NA	NA
TINAGL1	ENSG00000142910	64129	NP_071447	tubulointerstitial nephritis antigen like 1	PTHR12411	NA	NA	NA	0.238204	0.431784	0.0115691	0.0347074	0.398997	0.0173692	0.0521078	0.898789	NA	NA	1	1	NA	NA	1	1	NA
FBXO45	ENSG00000174013	200933	NP_001099043	F-box protein 45	PTHR12245	NA	NA	NA	10000000000	0	0.0115976	0.0347929	0.398997	0.992687	0.993044	1	NA	NA	1	NA	NA	NA	1	1	NA
RIPK1	ENSG00000137275	8737	NP_001341859	receptor interacting serine/threonine kinase 1	PTHR44329	NA	immunity	NA	0.41416	0.441571	0.011603	0.034809	0.398997	1	1	1	27	1	1	1	NA	0.0966682	1	1	NA
SCPEP1	ENSG00000121064	59342	NP_067639	serine carboxypeptidase 1	PTHR11802	NA	NA	NA	1.45499	0.631104	0.0116814	0.0350442	0.400308	1	1	1	NA	NA	1	1	NA	0.322634	0.101996	1	NA
CFP	ENSG00000126759	5199	NP_001138724	complement factor properdin	PTHR22906	NA	immunity	NA	0.613718	10000000000	0.011719	0.035157	0.400308	1	1	1	NA	NA	1	1	NA	7e-05	0.00169676	1	NA
SRARP	ENSG00000183888	149563	NP_849162	steroid receptor associated and regulated protein	PTHR38494	NA	NA	NA	1.48519	0.959089	0.0176046	0.0352091	0.489681	1	1	1	NA	NA	NA	NA	NA	NA	NA	NA	NA
FOXI3	ENSG00000214336	344167	NP_001129121	forkhead box I3	PTHR11829	NA	NA	NA	0.808717	0.413664	0.0117371	0.0352112	0.400308	0.079716	0.239148	1	NA	NA	1	NA	NA	NA	NA	1	NA
NADSYN1	ENSG00000172890	55191	NP_060631	NAD synthetase 1	PTHR23090	NA	NA	NA	0.184495	10000000000	0.0176949	0.0353898	0.491102	0.97612	0.996091	1	NA	1	1	1	NA	NA	1	1	NA
CCDC178	ENSCAFG00000017987	490493	NP_001295055	coiled-coil domain containing 178	PTHR35088	NA	NA	NA	1.38987	1.35757	0.0118177	0.0354532	0.401946	0.0215839	0.0647517	0.974677	NA	NA	NA	NA	NA	NA	1	NA	NA
C1RL	ENSG00000288124	51279	NP_057630	complement C1r subcomponent like	PTHR24255	NA	immunity	NA	0.428906	0.209549	0.0118731	0.0356192	0.401946	1	1	1	NA	NA	NA	1	NA	NA	NA	NA	NA
KCNA6	ENSG00000151079	3742	NP_002226	potassium voltage-gated channel subfamily A member 6	PTHR11537	NA	NA	NA	0.448055	1.27994	0.0118815	0.0356444	0.401946	0.998046	1	1	NA	1	1	1	NA	NA	NA	1	NA
STPG4	ENSG00000239605	285051	NP_001157033	sperm-tail PG-rich repeat containing 4	PTHR35678	NA	NA	NA	0.766969	0.261088	0.0119396	0.0358189	0.402826	1	1	1	NA	NA	NA	NA	NA	NA	NA	NA	NA
CD22	ENSG00000012124	933	NP_001762	CD22 molecule	PTHR46958	NA	immunity	NA	0.832837	1.09575	0.0240839	0.0361259	0.567944	1	1	1	NA	1	1	1.1e-09	NA	NA	1	1	NA
TATDN3	ENSG00000203705	128387	NP_001139643	TatD DNase domain containing 3	PTHR46317	NA	NA	NA	2.56362	0.460447	0.0120822	0.0362467	0.406541	1	1	1	31	NA	1	1	NA	0.15064	1	1	NA
MTRES1	ENSG00000130349	51250	XP_016866409	mitochondrial transcription rescue factor 1	PTHR13633	NA	NA	NA	0.217387	0.406015	0.024332	0.036498	0.568215	1	1	1	NA	NA	1	NA	NA	0.951901	NA	1	NA
GJB3	ENSG00000188910	2707	NP_001005752	gap junction protein beta 3	PTHR11984	NA	reproduction	NA	0.209766	0.0548766	0.0121847	0.0365541	0.407649	1	1	1	NA	1	1	1	NA	NA	NA	1	NA
KLHL34	ENSCAFG00000013260	491769	NP_695002	kelch like family member 34	PTHR45632	NA	NA	NA	0.338754	0.196188	0.0122003	0.0366008	0.407649	0.99382	0.99382	1	NA	NA	NA	1	NA	NA	NA	NA	NA
LGALS3	ENSG00000131981	3958	NP_001344607	galectin 3	PTHR11346	NA	immunity	NA	0.887182	0	0.0184642	0.0369284	0.504621	0.0389694	0.0779388	1	36	0.416444	1	1	NA	0.00143925	0.00610733	1	NA
PRSS55	ENSG00000285141	203074	NP_940866	serine protease 55	PTHR24253	NA	reproduction	NA	2.57049	0.0915165	0.0123934	0.0371803	0.412576	1	1	1	NA	NA	NA	NA	NA	NA	NA	NA	NA
SIRT5	ENSG00000124523	23408	NP_001363744	sirtuin 5	PTHR42984	NA	NA	NA	0.745424	0.0527156	0.0124439	0.0373317	0.413157	0.394485	1	1	32	1	1	1	NA	0.326959	NA	1	NA
ASB14	ENSG00000239388	142686	NP_001136205	ankyrin repeat and SOCS box containing 14	PTHR24118_PTHR24121	NA	NA	NA	0.252685	0	0.0187036	0.0374072	0.506738	0.00911728	0.0182346	0.625679	NA	NA	NA	1	NA	NA	1	NA	NA
GPAT3	ENSG00000138678	84803	XP_016864269	glycerol-3-phosphate acyltransferase 3	PTHR23063	NA	NA	NA	0.203576	0.0929879	0.0125189	0.0375567	0.414124	1	1	1	NA	NA	1	NA	NA	0.829632	NA	1	NA
C16orf90	ENSG00000215131	646174	NP_001340312	chromosome 16 open reading frame 90	PTHR37334	NA	NA	NA	10000000000	0.47105	0.0125588	0.0376763	0.414124	0.198997	0.59699	1	NA	NA	1	NA	NA	NA	NA	1	NA
EIF5B	ENSG00000158417	9669	NP_056988	eukaryotic translation initiation factor 5B	PTHR43381	NA	NA	NA	0.17002	10000000000	0.0188485	0.0376971	0.508464	1	1	1	NA	NA	1	1	NA	0.0247073	1	1	NA
TNFSF10	ENSG00000121858	8743	NP_001177872	TNF superfamily member 10	PTHR11471	NA	immunity,reproduction	NA	0.234368	0.109865	0.0125723	0.0377168	0.414124	0.992515	0.998046	1	27	1	1	1	NA	0.000393975	NA	1	NA
CENPH	ENSG00000153044	64946	NP_075060	centromere protein H	PTHR28662	NA	NA	NA	10000000000	10000000000	0.0126532	0.0379597	0.414432	0.03571	0.0535651	1	NA	NA	1	1	NA	NA	0.633138	1	NA
INSL6	ENSG00000120210	11172	NP_009110	insulin like 6	PTHR12004	NA	NA	NA	10000000000	0.445608	0.0126753	0.0380259	0.414432	0.0159039	0.0477116	0.867837	NA	0.64512	NA	1	NA	NA	NA	NA	NA
Efcab12	ENSMUSG00000030321	212516	NP_001103976	EF-hand calcium binding domain 12	PTHR47225	NA	NA	NA	0.611751	0.472055	0.012747	0.0382411	0.414432	0.994829	1	1	NA	NA	NA	NA	NA	NA	NA	NA	NA
NEU4	ENSG00000277926	129807	NP_001161071	neuraminidase 4	PTHR10628	NA	NA	NA	0.346768	0.291468	0.0127514	0.0382541	0.414432	0.320884	0.481327	1	NA	NA	NA	1	NA	NA	NA	NA	NA
BFSP2	ENSG00000170819	8419	NP_003562	beaded filament structural protein 2	PTHR23239	NA	NA	NA	0.379619	0.124738	0.0127771	0.0383314	0.414432	1	1	1	NA	1	1	1	NA	1	NA	1	NA
INPP5K	ENSG00000132376	51763	NP_057616	inositol polyphosphate-5-phosphatase K	PTHR11200	NA	NA	NA	0.764369	10000000000	0.0128112	0.0384335	0.414432	1	1	1	NA	NA	1	NA	NA	0.0367235	0.559874	1	NA
SLC30A1	ENSG00000170385	7779	NP_067017	solute carrier family 30 member 1	PTHR45820	NA	NA	NA	0.978171	0.554576	0.0128952	0.0386855	0.414432	0.998872	0.998872	1	NA	1	1	0.00028	NA	0.000366736	NA	1	NA
KCNS1	ENSG00000124134	3787	XP_016883335	potassium voltage-gated channel modifier subfamily S member 1	PTHR11537	NA	NA	NA	0.0821386	0	0.0128997	0.0386991	0.414432	0.998404	1	1	NA	NA	1	1	NA	1	NA	1	NA
NCAPG	ENSG00000109805	64151	XP_016864033	non-SMC condensin I complex subunit G	PTHR14418	NA	NA	NA	1.15399	0	0.0129213	0.0387638	0.414432	0.0326106	0.097832	1	NA	NA	1	1	NA	0.056213	1	1	NA
SYCE1L	ENSG00000205078	100130958	NP_001123451	synaptonemal complex central element protein 1 like	PTHR21731	NA	reproduction	NA	0.328816	0	0.0129663	0.038899	0.414432	1	1	1	NA	NA	NA	NA	NA	NA	NA	NA	NA
GC	ENSG00000145321	2638	NP_001191236	GC vitamin D binding protein	PTHR11385	NA	NA	NA	1.13292	1.35912	0.0129754	0.0389262	0.414432	0.0406652	0.121995	1	10	1	1	1	NA	0.151832	1	1	NA
TIMD4	NA	489160	NP_612388	T cell immunoglobulin and mucin domain containing 4	NA	NA	NA	NA	0.3167	0.574241	0.0129994	0.0389983	0.414432	0.997015	1	1	26	NA	NA	1	NA	NA	NA	NA	NA
HOMER3	ENSG00000051128	9454	NP_001139194	homer scaffold protein 3	PTHR10918	NA	NA	NA	0.0932006	0.221784	0.0130598	0.0391795	0.414899	0.0232035	0.0696105	1	55	NA	NA	1	NA	NA	1	NA	NA
PPP1R12C	ENSG00000125503	54776	NP_060077	protein phosphatase 1 regulatory subunit 12C	PTHR24179	NA	NA	NA	0.249798	10000000000	0.0131054	0.0393162	0.415282	0.265304	0.795912	1	NA	1	NA	1	NA	2.82e-05	NA	NA	NA
GLB1	ENSG00000170266	2720	NP_001303969	galactosidase beta 1	PTHR23421	NA	immunity	NA	0.760739	0.77953	0.0131383	0.0394148	0.415282	0.998872	0.998872	1	99	1	1	5.2e-05	NA	NA	NA	6.63e-05	NA
TRAP1	ENSG00000126602	10131	NP_057376	TNF receptor associated protein 1	PTHR11528	NA	NA	NA	0.408703	0.397112	0.0133593	0.040078	0.421206	0.998872	1	1	77	1	1	1	NA	0.233828	1	1	NA
CCDC120	ENSG00000147144	90060	NP_001156793	coiled-coil domain containing 120	PTHR16093	NA	NA	NA	0.0807798	0.113314	0.0134307	0.0402922	0.422393	0.993617	0.996615	1	NA	NA	NA	1	NA	0.995837	1	NA	NA
SPATA32	ENSG00000184361	124783	NP_689556	spermatogenesis associated 32	PTHR37338	NA	reproduction	NA	1.03657	0.631651	0.0135358	0.0406074	0.42463	0.0110324	0.0330972	0.697433	NA	NA	NA	NA	NA	NA	NA	NA	NA
SS18L1	ENSG00000184402	26039	XP_005260446	SS18L1 subunit of BAF chromatin remodeling complex	PTHR23107	cosmic	NA	NA	0.1252	0.0894424	0.0137153	0.0411459	0.427922	0.00563301	0.016899	0.459883	NA	NA	1	1	1	2.95e-07	NA	1	NA
CXCL10	ENSG00000169245	3627	NP_001556	C-X-C motif chemokine ligand 10	PTHR10179	NA	immunity	TSG	10000000000	0.112599	0.0137282	0.0411847	0.427922	0.0284612	0.0853837	1	NA	NA	1	1	NA	0.498177	NA	1	NA
ENTPD1	ENSG00000138185	953	XP_011538672	ectonucleoside triphosphate diphosphohydrolase 1	PTHR11782	NA	NA	NA	0.808705	10000000000	0.0274634	0.0411951	0.600344	0.74044	0.996615	1	NA	1	1	1	NA	4.25e-06	0	1	NA
ZFYVE28	ENSG00000159733	57732	XP_016863991	zinc finger FYVE-type containing 28	PTHR46465	NA	NA	NA	0.277498	0	0.0137477	0.0412431	0.427922	1	1	1	NA	NA	NA	NA	NA	NA	1	NA	NA
IL12RB2	ENSG00000081985	3595	NP_001361188	interleukin 12 receptor subunit beta 2	PTHR23036	NA	NA	NA	0.503827	0.744395	0.0275304	0.0412955	0.600344	1	1	1	NA	1	1	1	NA	NA	1	1	NA
CSF3	ENSG00000108342	1440	NP_000750	colony stimulating factor 3	PTHR10511	NA	immunity	NA	6.85525	19.8001	0.0137775	0.0413324	0.427922	0.03275	0.0982499	1	NA	NA	1	1	NA	0.498919	1	1	NA
ERCC6	ENSG00000225830	2074	NP_000115	ERCC excision repair 6, chromatin remodeling factor	PTHR45629	NA	NA	NA	0.385605	0	0.0139228	0.0417685	0.43124	0.981772	1	1	NA	1	1	1	NA	0.303456	1	1	NA
SAMHD1	ENSG00000101347	25939	NP_056289	SAM and HD domain containing deoxynucleoside triphosphate triphosphohydrolase 1	PTHR11373	NA	immunity	NA	1.83226	2.06547	0.0139532	0.0418596	0.43124	0.998404	0.998404	1	47	1	NA	NA	NA	0.00109863	0	NA	1
TMEM232	ENSCAFG00000007400	100684579	NP_001034852	transmembrane protein 232	PTHR28651	NA	NA	NA	0.414002	10000000000	0.0140155	0.0420466	0.431671	0.998872	1	1	NA	NA	NA	NA	NA	NA	0.873003	NA	NA
MYBPC1	ENSG00000196091	4604	XP_006719468	myosin binding protein C1	PTHR13817	NA	NA	NA	0.201154	10000000000	0.0140361	0.0421084	0.431671	0.0210396	0.0631187	0.966015	NA	NA	1	NA	NA	0.00120553	0.0336054	1	NA
SEC24A	ENSG00000113615	10802	NP_001239160	SEC24 homolog A, COPII coat complex component	PTHR13803	NA	immunity	NA	0.422023	0	0.0283532	0.0425298	0.608742	1	1	1	124	NA	1	1	NA	0.00299473	1	1	NA
CFAP54	ENSG00000188596	144535	NP_001354814	cilia and flagella associated protein 54	PTHR33487	NA	reproduction	NA	0.789835	1.68473	0.0143723	0.0431169	0.439849	0.995932	0.997236	1	NA	NA	1	NA	NA	NA	NA	1	NA
ASAH2B	ENSG00000204147	653308	NP_001072984	N-acylsphingosine amidohydrolase 2B	PTHR12670	NA	NA	NA	0.83194	1.28219	0.0146158	0.0438473	0.446209	0.0740104	0.222031	1	NA	NA	1	NA	NA	NA	1	1	NA
OSBPL3	ENSG00000070882	26031	NP_056365	oxysterol binding protein like 3	PTHR10972	NA	NA	NA	0.312839	10000000000	0.0146765	0.0440295	0.446972	0.0582417	0.174725	1	NA	1	1	1	NA	0.277204	1	1	NA
C6	ENSG00000039537	729	XP_011512416	complement C6	PTHR45742	NA	immunity	NA	0.452083	1.95231	0.0333732	0.0441328	0.658016	0.0478611	0.0717916	1	114	1	1	1	NA	NA	0.812677	1	NA
ODAM	ENSG00000109205	54959	NP_060325	odontogenic, ameloblast associated	PTHR16237	NA	NA	NA	0.765369	0.759924	0.0294329	0.0441493	0.619179	0.0281696	0.0422543	1	NA	NA	1	1	NA	0.0894146	0.567869	1	NA
HK2	ENSG00000159399	3099	XP_005264337	hexokinase 2	PTHR19443	NA	autophagy	NA	0.0814366	0	0.0148391	0.0445172	0.450827	1	1	1	141	1	1	1	NA	0.264759	1	1	NA
RBM28	ENSG00000106344	55131	XP_011514672	RNA binding motif protein 28	PTHR15241	NA	NA	NA	0.403842	0.873691	0.0149937	0.0449812	0.453795	0.998872	0.998872	1	NA	NA	1	1	NA	NA	1	1	NA
MITF	ENSG00000187098	4286	NP_001171897	melanocyte inducing transcription factor	PTHR45776	cosmic	immunity	NA	0.139159	0.123188	0.0150093	0.0450279	0.453795	0.998404	0.998404	1	NA	1	NA	1	NA	0.34651	NA	NA	NA
DNAH1	ENSG00000114841	25981	XP_016861618	dynein axonemal heavy chain 1	PTHR10676	NA	reproduction	NA	0.159082	0.538982	0.0151528	0.0454585	0.45636	0.845942	0.845942	1	NA	NA	NA	NA	NA	0.0002876	0.344036	NA	NA
BACH1	ENSG00000156273	571	NP_001177	BTB domain and CNC homolog 1	PTHR46105	NA	NA	NA	0.716186	0	0.015167	0.0455011	0.45636	0.0302471	0.0907413	1	10	1	1	1	NA	0.0813938	1	1	NA
MMP9	ENSG00000100985	4318	NP_004985	matrix metallopeptidase 9	PTHR10201	NA	immunity,reproduction	NA	0.777482	10000000000	0.0152459	0.0457376	0.457632	0.619715	0.929573	1	111	NA	1	1	NA	6e-05	1	1	NA
C6orf118	ENSG00000112539	168090	XP_011533811	chromosome 6 open reading frame 118	PTHR34916	NA	NA	NA	0.155036	0.0903803	0.0153266	0.0459799	0.45789	0.997236	1	1	NA	NA	NA	1	NA	NA	1	NA	NA
BPIFB3	ENSG00000186190	359710	NP_001363861	BPI fold containing family B member 3	PTHR46019	NA	immunity	NA	0.10173	0.25289	0.0153522	0.0460567	0.45789	1	1	1	NA	NA	1	NA	NA	0.249674	1	1	NA
CSTA	ENSG00000121552	1475	NP_005204	cystatin A	PTHR11414	NA	NA	NA	0.479774	0.684824	0.0154326	0.0462979	0.45789	1	1	1	NA	NA	NA	1	NA	0.0629095	1	NA	NA
GMPS	ENSG00000163655	8833	XP_011511565	guanine monophosphate synthase	PTHR11922	cosmic	NA	NA	0.25719	0	0.0154326	0.0462979	0.45789	0.0865691	0.259707	1	101	1	1	1	NA	0.0482275	NA	1	NA
C6orf132	ENSG00000188112	647024	NP_001157918	chromosome 6 open reading frame 132	PTHR35077	NA	NA	NA	1.3183	0.0815976	0.0154374	0.0463121	0.45789	0.017316	0.051948	0.898789	NA	NA	NA	NA	NA	NA	NA	NA	NA
HACL1	ENSG00000131373	26061	NP_036392	2-hydroxyacyl-CoA lyase 1	PTHR43710	NA	NA	NA	0.29536	0.373741	0.0155346	0.0466038	0.459685	1	1	1	NA	NA	1	1	NA	0.589098	NA	1	NA
CLEC5A	ENSG00000258227	23601	NP_037384	C-type lectin domain containing 5A	PTHR47536	NA	immunity	NA	0.64545	0.490872	0.0235172	0.0470343	0.564999	1	1	1	19	NA	1	1	NA	NA	NA	1	NA
ABCG8	ENSG00000143921	64241	XP_011531331	ATP binding cassette subfamily G member 8	PTHR19241	NA	digestion	NA	0.250704	1	0.0157004	0.0471011	0.461946	1	1	1	327	NA	1	NA	NA	0.0256647	0.958135	1	NA
NA	NA	NA	XP_028015260	NA	NA	NA	NA	NA	0.469416	10000000000	0.0157217	0.0471652	0.461946	1	1	1	NA	NA	NA	NA	NA	NA	NA	NA	NA
CD63	ENSG00000135404	967	NP_001244318	CD63 molecule	PTHR19282	NA	immunity	NA	2.04944	0.784991	0.0157944	0.0473831	0.462994	0.135622	0.230153	1	NA	NA	1	1	NA	0.931504	0.0123627	1	NA
SEPTIN12	ENSG00000140623	124404	XP_016878427	septin 12	PTHR18884	NA	reproduction	NA	0.165859	0.640766	0.0159595	0.0478786	0.46518	0.998872	1	1	NA	NA	1	NA	NA	1	NA	1	NA
KYNU	ENSG00000115919	8942	NP_001186170	kynureninase	PTHR14084	NA	aging,immunity	NA	1.24345	10000000000	0.0210043	0.0478955	0.540139	0.390564	1	1	45	NA	1	1	NA	1	NA	1	NA
Gm17359	ENSMUSG00000091685	100233207	NP_001357702	predicted gene, 17359	OG0015871	NA	NA	NA	0.626605	10000000000	0.023983	0.0479659	0.567944	0.997236	1	1	NA	NA	NA	NA	NA	NA	NA	NA	NA
IL15	ENSG00000164136	3600	NP_000576	interleukin 15	PTHR14356	NA	aging,immunity,temperature	NA	0.861479	10000000000	0.0240095	0.048019	0.567944	0.998872	1	1	6	NA	1	1	NA	0.190622	1	1	NA
ZNF318	ENSG00000171467	24149	NP_055160	zinc finger protein 318	PTHR15577	NA	reproduction	NA	0.472389	1.53422	0.0160151	0.0480452	0.46518	0.0332603	0.0498905	1	NA	1	1	NA	NA	0.0031689	0.318245	1	NA
AI429214	ENSMUSG00000074384	621080	NP_001034309	expressed sequence AI429214	PTHR35256	NA	NA	NA	0.804745	0.677081	0.0160176	0.0480529	0.46518	1	1	1	NA	NA	NA	NA	NA	NA	NA	NA	NA
AQP11	ENSG00000178301	282679	NP_766627	aquaporin 11	PTHR21191	NA	NA	NA	1.68265	0.46309	0.0321196	0.0481794	0.650552	0.0511879	0.153564	1	NA	NA	1	1	NA	1	1	1	NA
LRRC74A	ENSG00000100565	145497	XP_011534781	leucine rich repeat containing 74A	PTHR24114	NA	NA	NA	1.20155	0.343641	0.0161288	0.0483863	0.466351	0.0719244	0.215773	1	NA	NA	NA	NA	NA	NA	NA	NA	NA
Clec4f	ENSMUSG00000014542	51811	NP_058031	C-type lectin domain family 4, member f	PTHR22802	NA	immunity	NA	0.950003	NA	0.0161393	0.0484179	0.466351	1	1	1	NA	NA	NA	NA	NA	NA	0.00412894	NA	NA
DDC	ENSG00000132437	1644	NP_000781	dopa decarboxylase	PTHR11999	NA	aging	NA	0.109783	0.115856	0.0161697	0.0485091	0.466351	0.131577	0.394732	1	51	1	1	NA	NA	0.0293318	1	1	NA
HEXB	ENSG00000049860	3074	NP_000512	hexosaminidase subunit beta	PTHR22600	NA	hearing,immunity,reproduction	NA	0.780349	0.923009	0.024275	0.04855	0.567944	1	1	1	163	0.410605	1	1	NA	0.000247175	8.32e-05	1	NA
KASH5	ENSG00000161609	147872	XP_011524790	KASH domain containing 5	PTHR47300	NA	reproduction	NA	0.630544	0.0987397	0.0162322	0.0486966	0.467077	0.0195176	0.0585527	0.948746	NA	NA	1	NA	NA	0.154283	NA	1	NA
SLC16A4	ENSG00000168679	9122	NP_004687	solute carrier family 16 member 4	PTHR11360	NA	NA	NA	0.599566	0.239585	0.016415	0.049245	0.470753	0.300247	0.90074	1	NA	NA	NA	1	NA	NA	0.616566	NA	NA
POLA1	ENSG00000101868	5422	XP_011543843	DNA polymerase alpha 1, catalytic subunit	PTHR45861	NA	NA	NA	0.448769	0.616488	0.016439	0.049317	0.470753	0.0737714	0.221314	1	152	NA	NA	NA	NA	NA	0.717666	NA	1
DDOST	ENSG00000244038	1650	NP_005207	dolichyl-diphosphooligosaccharide--protein glycosyltransferase non-catalytic subunit	PTHR10830	NA	immunity	NA	0.0690239	1	0.0164728	0.0494183	0.470753	0.998872	1	1	NA	1	NA	1	NA	0.0977713	1	NA	NA
F3	ENSG00000117525	2152	NP_001984	coagulation factor III, tissue factor	PTHR20859	NA	NA	NA	0.330095	0.659257	0.0165111	0.0495333	0.470773	0.996432	0.996432	1	39	1	1	NA	NA	NA	0.423651	1	NA
TMC4	ENSG00000278363	147798	NP_001138775	transmembrane channel like 4	PTHR23302	NA	NA	NA	0.23101	1	0.0165782	0.0497347	0.471613	0.998046	1	1	NA	NA	NA	1	NA	NA	1	NA	NA
DSC1	ENSG00000134765	1823	NP_077739	desmocollin 1	PTHR24025	NA	immunity	NA	0.407611	0.233195	0.016664	0.049992	0.472978	1	1	1	189	1	1	1	NA	NA	0.510176	1	NA

[truncated: 5 more sheets: S11, S12, S13, S14, S15]
